# Supplementary material for: RAC1B modulates intestinal tumourigenesis via modulation of WNT and EGFR signalling pathways
Source: Nat Commun. 2021 Apr 20;12:2335. doi: 10.1038/s41467-021-22531-3 (PMC8058071; doi:10.1038/s41467-021-22531-3)
Supplement: Supplementary file 4 — Supplementary Data 1 [file 41467_2021_22531_MOESM4_ESM.xlsx]

## Sheet: Sheet1
ensembl_id	gene_name	baseMean	log2FoldChange	lfcSE	stat	pvalue	padj
ENSMUSG00000109925	Gm45315	317.636	8.73704	0.660975	13.2184	6.86922e-40	1.16605e-35
ENSMUSG00000096006	Gm21596	71.7066	3.0477	0.319364	9.54304	1.38709e-21	1.17729e-17
ENSMUSG00000031298	Adgrg2	376.437	-1.8913	0.278279	-6.79644	1.07233e-11	5.07301e-08
ENSMUSG00000082585	Gm15387	1328.27	-1.21278	0.178856	-6.78077	1.19541e-11	5.07301e-08
ENSMUSG00000042179	Pnliprp1	677.98	-2.8464	0.43669	-6.51812	7.11941e-11	2.41704e-07
ENSMUSG00000028037	Ifi44	455.074	2.24541	0.361389	6.21327	5.18937e-10	1.46816e-06
ENSMUSG00000066551	Hmgb1	6459.81	-0.962663	0.160625	-5.99323	2.05709e-09	4.98845e-06
ENSMUSG00000020181	Nav3	112.859	-1.87011	0.313901	-5.95766	2.55878e-09	5.42941e-06
ENSMUSG00000017314	Mpp2	80.254	-1.62857	0.281441	-5.78653	7.18556e-09	1.35528e-05
ENSMUSG00000025888	Casp1	1953.37	0.723427	0.125868	5.74753	9.05571e-09	1.53721e-05
ENSMUSG00000114827	Gm46432	19.4089	2.60861	0.459145	5.68145	1.33555e-08	2.06099e-05
ENSMUSG00000031441	Atp11a	831.503	-0.827982	0.146378	-5.65648	1.54508e-08	2.18565e-05
ENSMUSG00000060429	Sntb1	427.362	-1.64827	0.295854	-5.57124	2.52929e-08	3.30267e-05
ENSMUSG00000018800	Abca5	214.627	-1.17629	0.211694	-5.55656	2.75146e-08	3.33615e-05
ENSMUSG00000094322	Ighv9-4	513.029	1.56242	0.282443	5.53182	3.16923e-08	3.58651e-05
ENSMUSG00000023809	Rps6ka2	141.978	-0.996553	0.182486	-5.46097	4.7353e-08	5.02386e-05
ENSMUSG00000031596	Slc7a2	101.636	-1.33749	0.2457	-5.44362	5.22089e-08	5.21322e-05
ENSMUSG00000033847	Pla2g4c	4269.87	6.06771	1.11698	5.43227	5.56425e-08	5.2474e-05
ENSMUSG00000025867	Cplx2	166.978	-0.934502	0.172513	-5.41698	6.06134e-08	5.41533e-05
ENSMUSG00000026220	Slc16a14	46.2579	-4.30794	0.803285	-5.36291	8.18934e-08	6.89096e-05
ENSMUSG00000058297	Spock2	1829.33	-2.31666	0.432564	-5.35565	8.52489e-08	6.89096e-05
ENSMUSG00000035164	Zc3h12c	109.756	-1.03367	0.194271	-5.32077	1.03331e-07	7.6263e-05
ENSMUSG00000035186	Ubd	141.042	3.11403	0.584991	5.32321	1.01952e-07	7.6263e-05
ENSMUSG00000000416	Cttnbp2	476.098	-1.60042	0.301408	-5.30982	1.09736e-07	7.76152e-05
ENSMUSG00000058163	Gm5431	188.484	2.71793	0.515621	5.27117	1.35556e-07	8.85024e-05
ENSMUSG00000074345	Tnfaip8l3	144.987	1.05177	0.199278	5.2779	1.30669e-07	8.85024e-05
ENSMUSG00000031633	Slc25a4	1771.66	-0.926434	0.176247	-5.25646	1.46851e-07	9.23256e-05
ENSMUSG00000031161	Hdac6	341.877	-0.620043	0.1186	-5.22803	1.71326e-07	9.69419e-05
ENSMUSG00000075010	AW112010	1166.51	0.858672	0.164159	5.23075	1.68823e-07	9.69419e-05
ENSMUSG00000113263	Gm4811	15.5209	-5.92747	1.13282	-5.23247	1.67257e-07	9.69419e-05
ENSMUSG00000041540	Sox5	136.3	-1.2533	0.240709	-5.2067	1.92224e-07	0.000105258
ENSMUSG00000030772	Dkk3	1540.79	-1.21621	0.233937	-5.19886	2.00519e-07	0.000106369
ENSMUSG00000039262	Prrc2b	3007.24	-0.615456	0.121226	-5.07692	3.83604e-07	0.000197323
ENSMUSG00000027223	Mapk8ip1	91.665	-1.02023	0.20175	-5.05689	4.2614e-07	0.000212756
ENSMUSG00000022098	Bmp1	779.292	-0.742287	0.147066	-5.04731	4.48069e-07	0.000217313
ENSMUSG00000085683	Tmem238l	1464.84	1.01976	0.202768	5.02923	4.92459e-07	0.000232208
ENSMUSG00000039976	Tbc1d16	394	-1.10253	0.22198	-4.96681	6.80629e-07	0.00030458
ENSMUSG00000048787	Dcun1d3	486.939	-0.845065	0.170154	-4.96647	6.81828e-07	0.00030458
ENSMUSG00000056486	Chn1	158.725	-1.65282	0.338357	-4.88484	1.03514e-06	0.000450551
ENSMUSG00000041961	Znrf3	786.187	-1.21044	0.24815	-4.87787	1.07238e-06	0.000455091
ENSMUSG00000036745	Ttll7	321.433	-1.2874	0.265429	-4.85026	1.23299e-06	0.000510487
ENSMUSG00000031074	Fgf3	63.2028	-2.14825	0.44413	-4.83699	1.31822e-06	0.000532779
ENSMUSG00000021798	Ldb3	884.975	1.00736	0.20916	4.81623	1.46296e-06	0.00057753
ENSMUSG00000041930	Fam222a	219.255	-1.49098	0.315073	-4.73219	2.22114e-06	0.000856906
ENSMUSG00000027698	Nceh1	647.562	-0.723155	0.154955	-4.66686	3.05833e-06	0.00115367
ENSMUSG00000020620	Abca8b	50.2416	-1.26671	0.272162	-4.65426	3.2514e-06	0.00119984
ENSMUSG00000060261	Gtf2i	2436.91	-0.456191	0.09838	-4.63703	3.53452e-06	0.00126212
ENSMUSG00000090100	Ttbk2	447.466	-1.03084	0.222402	-4.63503	3.56888e-06	0.00126212
ENSMUSG00000048232	Fbxo10	168.579	-1.5667	0.338472	-4.62875	3.67876e-06	0.00127443
ENSMUSG00000039699	Batf2	314.013	1.08822	0.237552	4.58098	4.62812e-06	0.00157125
ENSMUSG00000019831	Wasf1	65.1552	-1.77277	0.388338	-4.56501	4.99477e-06	0.00166225
ENSMUSG00000025658	Cnksr2	11.4062	-3.16031	0.695852	-4.54165	5.58162e-06	0.00166225
ENSMUSG00000035615	Frmpd1	45.7546	-2.34215	0.514859	-4.54911	5.38725e-06	0.00166225
ENSMUSG00000035640	Cbarp	99.5059	-1.02376	0.225044	-4.54917	5.38568e-06	0.00166225
ENSMUSG00000036123	Slc9a3	5873.99	-0.69351	0.152656	-4.54296	5.54692e-06	0.00166225
ENSMUSG00000049907	Rasl11b	81.0422	-1.31182	0.2883	-4.5502	5.35946e-06	0.00166225
ENSMUSG00000074115	Saa1	23.5501	3.79217	0.832663	4.55427	5.25669e-06	0.00166225
ENSMUSG00000004035	Gstm7	418.621	-1.37061	0.303816	-4.51132	6.44249e-06	0.00183867
ENSMUSG00000028544	Slc5a9	483.447	1.30734	0.289503	4.51581	6.30761e-06	0.00183867
ENSMUSG00000040289	Hey1	262.153	-1.63138	0.361767	-4.50947	6.49898e-06	0.00183867
ENSMUSG00000020839	Tmigd1	333.165	3.44336	0.768559	4.48028	7.45462e-06	0.00207446
ENSMUSG00000000037	Scml2	230.513	-2.48586	0.555775	-4.47277	7.72122e-06	0.00211399
ENSMUSG00000020912	Krt12	75.5513	-2.25532	0.505904	-4.458	8.27273e-06	0.00222904
ENSMUSG00000033805	Ephx4	108.356	-1.44737	0.325049	-4.45279	8.47627e-06	0.00223712
ENSMUSG00000055485	Soga1	155.313	-0.96805	0.217514	-4.45052	8.56629e-06	0.00223712
ENSMUSG00000002007	Srpk3	64.5776	5.28132	1.1903	4.43696	9.12374e-06	0.00231158
ENSMUSG00000006435	Neurl1a	147.841	-1.25104	0.281858	-4.43855	9.05682e-06	0.00231158
ENSMUSG00000043705	Capn13	530.404	2.79135	0.629726	4.43264	9.30879e-06	0.00232377
ENSMUSG00000018334	Ksr1	1214.6	0.817616	0.184762	4.42524	9.63334e-06	0.00236994
ENSMUSG00000031073	Fgf15	33.6483	6.28213	1.42255	4.4161	1.00498e-05	0.00240358
ENSMUSG00000040717	Il17rd	293.952	-1.04658	0.236997	-4.41602	1.00533e-05	0.00240358
ENSMUSG00000029001	Fbxo44	133.736	-0.938145	0.213813	-4.38769	1.14561e-05	0.00270094
ENSMUSG00000029830	Svopl	16.4318	-2.05013	0.46761	-4.38428	1.16368e-05	0.00270596
ENSMUSG00000049086	Bmyc	292.558	-0.902685	0.20607	-4.38047	1.18424e-05	0.00271654
ENSMUSG00000068452	Duox2	8370.03	1.91211	0.438111	4.36444	1.27446e-05	0.00288454
ENSMUSG00000076518	Igkv2-112	186.397	2.33294	0.53493	4.3612	1.29348e-05	0.00288906
ENSMUSG00000001739	Cldn15	4038.49	0.872883	0.200432	4.35502	1.33057e-05	0.0029333
ENSMUSG00000007989	Fzd3	139.148	-1.85874	0.428383	-4.33897	1.4315e-05	0.00311535
ENSMUSG00000005973	Rcn1	625.806	-1.09212	0.252311	-4.32845	1.50164e-05	0.00322662
ENSMUSG00000075602	Ly6a	1747.42	1.07813	0.249303	4.3246	1.52811e-05	0.00324247
ENSMUSG00000029769	Ccdc136	125.082	-1.95763	0.454589	-4.30638	1.6595e-05	0.00347777
ENSMUSG00000024730	Ms4a8a	2515.18	0.711213	0.165435	4.29906	1.71526e-05	0.00352528
ENSMUSG00000041530	Ago1	1888.89	-0.689994	0.160639	-4.29531	1.74447e-05	0.00352528
ENSMUSG00000055413	H2-Q5	159.275	2.7481	0.639719	4.29578	1.74076e-05	0.00352528
ENSMUSG00000044309	Apol7c	431.163	1.46356	0.341364	4.28738	1.80793e-05	0.00355596
ENSMUSG00000056004	9330182L06Rik	85.1988	-2.0219	0.471789	-4.2856	1.82249e-05	0.00355596
ENSMUSG00000085111	Ascl4	61.8727	-1.84433	0.430082	-4.28831	1.80041e-05	0.00355596
ENSMUSG00000024371	C2	216.617	1.32208	0.310165	4.2625	2.02148e-05	0.00389838
ENSMUSG00000070777	Ceacam20	1901.96	1.25096	0.293649	4.26004	2.04392e-05	0.00389838
ENSMUSG00000074415	3110039I08Rik	83.2746	-1.06888	0.251443	-4.25097	2.12845e-05	0.00397039
ENSMUSG00000076617	Ighm	5122.3	5.56042	1.30788	4.25146	2.12383e-05	0.00397039
ENSMUSG00000042428	Mgat3	1582.1	0.500002	0.117939	4.2395	2.2402e-05	0.00413341
ENSMUSG00000079045	Prox1os	12.922	-2.93481	0.692985	-4.23502	2.28534e-05	0.00417136
ENSMUSG00000046618	Olfml2a	261.555	-1.7778	0.420229	-4.23055	2.3312e-05	0.00420979
ENSMUSG00000022037	Clu	33754.5	-1.29077	0.306228	-4.21506	2.49712e-05	0.00446196
ENSMUSG00000023094	Msrb2	58.1715	-1.14376	0.271741	-4.20903	2.56475e-05	0.0044747
ENSMUSG00000040219	Ttc12	73.15	-1.44816	0.344145	-4.208	2.57639e-05	0.0044747
ENSMUSG00000079017	Ifi27l2a	220.486	2.30415	0.547644	4.20739	2.58333e-05	0.0044747
ENSMUSG00000005465	Il27ra	114.861	3.35912	0.799446	4.2018	2.64797e-05	0.00449492
ENSMUSG00000022390	Zc3h7b	1205.05	-0.598923	0.142491	-4.20324	2.63126e-05	0.00449492
ENSMUSG00000032849	Abcc4	1039.56	-1.16861	0.278577	-4.19492	2.72966e-05	0.00458772
ENSMUSG00000093867	Gsdmcl2	179.786	4.05506	0.967758	4.19017	2.78751e-05	0.00463901
ENSMUSG00000022512	Cldn1	88.1833	-1.45585	0.348215	-4.1809	2.9036e-05	0.0047853
ENSMUSG00000021559	Dapk1	241.667	-0.888427	0.213012	-4.17079	3.03548e-05	0.00490736
ENSMUSG00000071178	Serpina1b	53.3712	3.52311	0.844658	4.17105	3.03196e-05	0.00490736
ENSMUSG00000028909	Ptpru	99.7943	-1.55759	0.373693	-4.16809	3.07162e-05	0.00491894
ENSMUSG00000022504	Ciita	687.051	3.07137	0.738585	4.15846	3.20404e-05	0.00503598
ENSMUSG00000039985	Sinhcaf	1305.21	-0.768092	0.184678	-4.1591	3.19507e-05	0.00503598
ENSMUSG00000018126	Baiap2l2	1140.32	0.598903	0.144128	4.15536	3.24777e-05	0.00505788
ENSMUSG00000031278	Acsl4	1239.92	-1.01263	0.243974	-4.15058	3.31633e-05	0.00509797
ENSMUSG00000075590	Nrbp2	409.975	-0.926703	0.223335	-4.14939	3.33357e-05	0.00509797
ENSMUSG00000039760	Il22ra2	142.425	7.12553	1.72335	4.13471	3.5541e-05	0.00538669
ENSMUSG00000035437	Rabgap1	1204.39	-0.472274	0.114381	-4.12895	3.64425e-05	0.00547443
ENSMUSG00000028573	Fggy	126.933	-1.26134	0.305906	-4.12329	3.73502e-05	0.00556157
ENSMUSG00000036615	Rfxap	320.654	-0.490766	0.119419	-4.10962	3.96319e-05	0.00585002
ENSMUSG00000032741	Tpcn1	976.052	0.706643	0.1722	4.10362	4.06744e-05	0.00590126
ENSMUSG00000057722	Lepr	680.207	-1.28356	0.312666	-4.10519	4.03975e-05	0.00590126
ENSMUSG00000038242	Aox4	43.2182	-2.04609	0.499756	-4.09419	4.23649e-05	0.0060654
ENSMUSG00000113136	Gm19951	68.1845	4.04169	0.987382	4.09334	4.25203e-05	0.0060654
ENSMUSG00000032528	Vipr1	3031.72	0.663473	0.162321	4.08741	4.36218e-05	0.00611966
ENSMUSG00000066861	Oas1g	447.093	1.93451	0.473109	4.08892	4.33378e-05	0.00611966
ENSMUSG00000030421	Uri1	948.199	-0.545447	0.133549	-4.08425	4.4219e-05	0.00615261
ENSMUSG00000037974	Muc5ac	102.526	-2.60821	0.638912	-4.08227	4.45989e-05	0.00615501
ENSMUSG00000023906	Cldn6	20.3011	-4.00049	0.982212	-4.07295	4.64222e-05	0.00635498
ENSMUSG00000046879	Irgm1	1065.65	1.20053	0.294989	4.06975	4.7064e-05	0.00639129
ENSMUSG00000022906	Parp9	1918.59	0.800358	0.196916	4.06447	4.81424e-05	0.00643478
ENSMUSG00000054850	Smim10l2a	69.1787	-2.87987	0.708278	-4.06602	4.78229e-05	0.00643478
ENSMUSG00000040631	Dok4	1493.46	0.571514	0.140702	4.06187	4.8681e-05	0.00645593
ENSMUSG00000041046	Ramp3	173.587	-1.61672	0.398492	-4.0571	4.9685e-05	0.00653801
ENSMUSG00000025498	Irf7	1974.19	1.61305	0.398272	4.05013	5.11896e-05	0.00666183
ENSMUSG00000027978	Prss12	533.632	-1.62086	0.4003	-4.04912	5.14108e-05	0.00666183
ENSMUSG00000047347	Tdg-ps	27.1413	5.81585	1.43787	4.04475	5.23786e-05	0.00673581
ENSMUSG00000041119	Pde9a	1096.66	0.539477	0.133693	4.03521	5.45541e-05	0.00696282
ENSMUSG00000105547	Iglc3	517.181	2.51358	0.623603	4.03073	5.5603e-05	0.00704373
ENSMUSG00000037022	Mmaa	295.314	0.572145	0.142318	4.02018	5.81526e-05	0.00731215
ENSMUSG00000114196	Gm47547	236.596	-1.51734	0.377969	-4.01446	5.9581e-05	0.00743668
ENSMUSG00000027963	Extl2	225.084	-0.762216	0.190361	-4.00406	6.22649e-05	0.00761028
ENSMUSG00000033227	Wnt6	64.1283	-1.7393	0.434405	-4.00386	6.23169e-05	0.00761028
ENSMUSG00000076652	Ighv7-3	441.037	1.63476	0.407954	4.00721	6.14396e-05	0.00761028
ENSMUSG00000061331	Gm17132	92.1475	1.24438	0.31095	4.00186	6.2847e-05	0.0076202
ENSMUSG00000026581	Sell	331.942	3.51625	0.879591	3.99759	6.39894e-05	0.00770369
ENSMUSG00000014543	Klra17	19.983	1.84708	0.463647	3.98381	6.78186e-05	0.00771016
ENSMUSG00000031284	Pak3	65.6733	-1.81363	0.454478	-3.99057	6.59158e-05	0.00771016
ENSMUSG00000032357	Tinag	193.775	1.09298	0.274345	3.98397	6.77743e-05	0.00771016
ENSMUSG00000038224	Serpinf2	100.879	-1.44333	0.361791	-3.98942	6.62361e-05	0.00771016
ENSMUSG00000039117	Taf4	588.702	0.631128	0.158219	3.98896	6.63641e-05	0.00771016
ENSMUSG00000039304	Tnfsf10	523.717	1.47179	0.36945	3.98372	6.78435e-05	0.00771016
ENSMUSG00000044156	Hepacam2	930.922	0.651222	0.163361	3.98639	6.70861e-05	0.00771016
ENSMUSG00000046329	Slc25a23	289.564	-0.923299	0.231918	-3.98114	6.85852e-05	0.00771016
ENSMUSG00000050052	Tdrp	67.4198	-1.16533	0.292206	-3.98804	6.66213e-05	0.00771016
ENSMUSG00000076615	Ighg3	678.674	5.62717	1.4133	3.98158	6.84599e-05	0.00771016
ENSMUSG00000022432	Smc1b	13.1499	5.22544	1.31545	3.97237	7.11621e-05	0.00782363
ENSMUSG00000035459	Stab2	30.5546	4.15902	1.04723	3.97144	7.14381e-05	0.00782363
ENSMUSG00000096150	Ighv1-85	579.118	2.88208	0.725394	3.97312	7.09359e-05	0.00782363
ENSMUSG00000113343	Gm34923	138.486	0.825117	0.207626	3.97405	7.06619e-05	0.00782363
ENSMUSG00000030281	Il17rc	903.629	0.741048	0.186981	3.96323	7.39413e-05	0.00801402
ENSMUSG00000058063	Trim31	1877.45	0.852426	0.215115	3.96266	7.41208e-05	0.00801402
ENSMUSG00000021054	Sgpp1	1894.02	-1.06068	0.267982	-3.95803	7.55718e-05	0.00811918
ENSMUSG00000058881	Zfp516	256.313	-0.717951	0.181494	-3.95578	7.62845e-05	0.00814421
ENSMUSG00000090700	Cyp4f40	922.041	0.59208	0.149746	3.95389	7.6891e-05	0.00815765
ENSMUSG00000086835	Gm11775	40.9841	1.22042	0.309009	3.94947	7.83248e-05	0.00825815
ENSMUSG00000022579	Gpihbp1	74.6775	-1.03297	0.262282	-3.93839	8.20302e-05	0.00828847
ENSMUSG00000030111	A2m	551.445	-2.80752	0.712074	-3.94274	8.05554e-05	0.00828847
ENSMUSG00000030909	Anks4b	2937.34	0.774316	0.196346	3.94363	8.02584e-05	0.00828847
ENSMUSG00000032661	Oas3	527.603	2.42969	0.616822	3.93905	8.18054e-05	0.00828847
ENSMUSG00000062175	Tgif2	384.912	-1.14637	0.290935	-3.94029	8.13848e-05	0.00828847
ENSMUSG00000109713	Pvrig	15.5994	2.46121	0.624597	3.94048	8.13194e-05	0.00828847
ENSMUSG00000114767	Gm46392	10.1887	3.93543	0.998244	3.94235	8.06865e-05	0.00828847
ENSMUSG00000044952	Kctd21	241.308	0.771325	0.196022	3.93489	8.32335e-05	0.00836029
ENSMUSG00000000805	Car4	616.007	3.12259	0.795266	3.92648	8.61988e-05	0.00837554
ENSMUSG00000020411	Nipal4	46.9494	-1.67871	0.42773	-3.9247	8.68392e-05	0.00837554
ENSMUSG00000022105	Rb1	1223.98	0.453399	0.115468	3.92661	8.61502e-05	0.00837554
ENSMUSG00000038740	Mvb12b	446.373	-0.754053	0.192052	-3.9263	8.62608e-05	0.00837554
ENSMUSG00000052512	Nav2	554.362	-0.783407	0.199506	-3.92674	8.61036e-05	0.00837554
ENSMUSG00000055228	Zfp935	10.3124	-6.79747	1.73138	-3.92603	8.63585e-05	0.00837554
ENSMUSG00000079436	Kcnj13	13.1528	5.26966	1.34228	3.9259	8.64074e-05	0.00837554
ENSMUSG00000033282	Rpgrip1l	171.756	-0.911286	0.232505	-3.91943	8.87577e-05	0.00851221
ENSMUSG00000018654	Ikzf1	685.721	3.25134	0.830546	3.9147	9.0516e-05	0.00863208
ENSMUSG00000013076	Amotl1	948.284	-1.21183	0.310148	-3.90727	9.33462e-05	0.00870633
ENSMUSG00000032690	Oas2	235.655	3.14753	0.8048	3.91095	9.19345e-05	0.00870633
ENSMUSG00000050635	Sprr2f	78.3991	-3.00619	0.769267	-3.90786	9.31159e-05	0.00870633
ENSMUSG00000083161	Gm11427	56.1085	2.89777	0.74143	3.90835	9.29294e-05	0.00870633
ENSMUSG00000037664	Cdkn1c	325.135	-1.95069	0.499612	-3.90442	9.44524e-05	0.00876136
ENSMUSG00000060508	Nlrp9b	420.163	1.10364	0.282816	3.90231	9.52774e-05	0.00878985
ENSMUSG00000020826	Nos2	233.17	1.97224	0.506927	3.89059	0.000100001	0.00917578
ENSMUSG00000078920	Ifi47	981.259	1.14684	0.294991	3.88772	0.000101191	0.00923505
ENSMUSG00000047090	Tmem198b	181.147	-0.793244	0.204186	-3.8849	0.000102371	0.00929277
ENSMUSG00000027225	Duoxa2	3365.33	1.60957	0.415385	3.8749	0.000106669	0.00961269
ENSMUSG00000029093	Sorcs2	639.46	-1.10075	0.284321	-3.87152	0.00010816	0.00961269
ENSMUSG00000031480	Thsd1	160.786	-1.59489	0.41184	-3.8726	0.000107682	0.00961269
ENSMUSG00000050014	Apol10b	67.4266	1.51321	0.390716	3.8729	0.000107548	0.00961269
ENSMUSG00000036813	Entpd8	1609.57	0.758927	0.19623	3.86753	0.000109942	0.00972017
ENSMUSG00000008734	Gprc5b	351.74	-1.09291	0.283165	-3.85963	0.000113559	0.00994412
ENSMUSG00000078886	Gm2026	129.476	-1.08338	0.280709	-3.85944	0.000113647	0.00994412
ENSMUSG00000040852	Plekhh2	225.444	-0.659383	0.17116	-3.85243	0.000116951	0.0101807
ENSMUSG00000025899	Alkbh8	454.13	-0.42582	0.11076	-3.84453	0.000120784	0.010303
ENSMUSG00000037736	Limch1	418.955	-1.50904	0.392509	-3.84458	0.000120757	0.010303
ENSMUSG00000042607	Asb4	622.407	-2.26702	0.589639	-3.84475	0.000120674	0.010303
ENSMUSG00000094686	Ccl21a	833.163	3.0417	0.790935	3.8457	0.000120209	0.010303
ENSMUSG00000047747	Rnf150	413.115	-0.905912	0.235771	-3.84234	0.000121866	0.0103433
ENSMUSG00000032440	Tgfbr2	3915.2	-0.363587	0.0946972	-3.83947	0.000123301	0.0104131
ENSMUSG00000034486	Gbx2	73.6877	-2.21322	0.576954	-3.83603	0.000125037	0.0105074
ENSMUSG00000030386	Zfp606	248.578	-0.581985	0.152106	-3.82618	0.00013015	0.0108299
ENSMUSG00000072437	Nanos1	304.866	-1.24799	0.326143	-3.82652	0.000129969	0.0108299
ENSMUSG00000076591	Igkv8-16	50.22	2.86699	0.749847	3.82344	0.000131605	0.0108975
ENSMUSG00000082292	Gm12250	149.621	1.76405	0.461809	3.81987	0.000133524	0.0110028
ENSMUSG00000002204	Napsa	318.359	3.22816	0.84653	3.8134	0.000137067	0.0112237
ENSMUSG00000056025	Clca3a1	210.904	0.766723	0.201104	3.81257	0.000137528	0.0112237
ENSMUSG00000051212	Gpr183	130.639	3.16913	0.83216	3.80831	0.000139917	0.0113641
ENSMUSG00000040899	Ccr6	182.4	5.48298	1.44445	3.79588	0.000147118	0.0118921
ENSMUSG00000032898	Fbxo21	543.287	-0.972874	0.256741	-3.78932	0.000151063	0.012153
ENSMUSG00000032105	Pdzd3	347.155	0.981766	0.259628	3.78143	0.000155929	0.0124853
ENSMUSG00000020437	Myo1g	377.291	3.15299	0.835397	3.77423	0.0001605	0.012767
ENSMUSG00000025656	Arhgef9	112.109	-1.03551	0.274413	-3.77354	0.00016095	0.012767
ENSMUSG00000078853	Igtp	616.315	1.3973	0.370924	3.76709	0.000165164	0.0130403
ENSMUSG00000058317	Ube2e2	248.959	-0.866871	0.230335	-3.76352	0.000167538	0.0131665
ENSMUSG00000060615	Ang4	5443.85	2.9005	0.771729	3.75844	0.000170974	0.0133746
ENSMUSG00000025142	Aspscr1	1327.27	-0.652717	0.173779	-3.75602	0.000172638	0.0134345
ENSMUSG00000047592	Nxpe5	17.0369	-2.15531	0.573981	-3.75503	0.000173323	0.0134345
ENSMUSG00000079507	H2-Q1	903.355	0.986204	0.262877	3.75158	0.000175724	0.0135587
ENSMUSG00000036395	Glb1l2	121.727	-2.2777	0.60802	-3.74609	0.000179613	0.0137961
ENSMUSG00000084960	B430010I23Rik	33.361	2.03733	0.544978	3.73837	0.000185214	0.0141622
ENSMUSG00000049037	Clec4a1	66.9774	1.39306	0.372894	3.73582	0.000187108	0.0142428
ENSMUSG00000037005	Xpnpep2	940.888	2.3524	0.630117	3.73327	0.000189008	0.0143233
ENSMUSG00000027762	Sucnr1	18.8407	4.45963	1.19531	3.73095	0.000190762	0.0143305
ENSMUSG00000067889	Sptbn2	191.046	-1.6501	0.44241	-3.72979	0.000191636	0.0143305
ENSMUSG00000073411	H2-D1	13723.5	0.659125	0.176713	3.72992	0.000191542	0.0143305
ENSMUSG00000034781	Gna11	6632.24	0.482396	0.129696	3.71944	0.000199663	0.0146722
ENSMUSG00000034854	Mfsd12	526.807	-0.705664	0.189703	-3.71983	0.000199357	0.0146722
ENSMUSG00000040502	March9	109.752	-0.791401	0.212676	-3.72117	0.000198306	0.0146722
ENSMUSG00000043164	Tmem212	11.0201	-2.39826	0.644456	-3.72137	0.000198144	0.0146722
ENSMUSG00000039601	Rcan2	161.165	-1.63953	0.441706	-3.71182	0.000205778	0.0150564
ENSMUSG00000039323	Igfbp2	99.3892	-2.39424	0.645548	-3.70885	0.000208205	0.0151438
ENSMUSG00000062372	Otof	66.7605	-2.75973	0.744227	-3.70818	0.000208756	0.0151438
ENSMUSG00000024232	Bambi	178.169	-0.977553	0.263793	-3.70576	0.000210759	0.0151654
ENSMUSG00000026896	Ifih1	1496.29	0.842097	0.227337	3.70418	0.000212079	0.0151654
ENSMUSG00000035429	Ptprh	2580.02	0.779094	0.210259	3.7054	0.000211058	0.0151654
ENSMUSG00000049502	Dtx3l	1848.61	0.922683	0.249137	3.70352	0.000212629	0.0151654
ENSMUSG00000078945	Naip2	1925.94	0.575221	0.155366	3.70236	0.000213602	0.0151711
ENSMUSG00000030921	Trim30a	589.371	2.20196	0.594979	3.70091	0.000214827	0.0151945
ENSMUSG00000024558	Mapk4	189.04	-1.41857	0.383664	-3.69743	0.000217789	0.0153401
ENSMUSG00000014725	Adam28	177.74	-2.4732	0.669718	-3.69289	0.000221719	0.0155234
ENSMUSG00000025854	Fam20c	141.229	-1.19969	0.324915	-3.69232	0.00022222	0.0155234
ENSMUSG00000030701	Plekhb1	58.1201	-1.18658	0.322485	-3.67948	0.000233707	0.0162589
ENSMUSG00000014602	Kif1a	140.416	-1.33387	0.362891	-3.67568	0.00023722	0.0163691
ENSMUSG00000031595	Pdgfrl	265.041	-2.36339	0.64286	-3.67637	0.000236579	0.0163691
ENSMUSG00000062184	Hs6st2	88.4351	-1.96827	0.535964	-3.67239	0.000240295	0.0165142
ENSMUSG00000029646	Cdx2	1730.67	0.612252	0.167128	3.66337	0.00024892	0.0167554
ENSMUSG00000029810	Tmem176b	6176.97	-0.819803	0.223814	-3.66288	0.000249398	0.0167554
ENSMUSG00000037716	Ccdc33	145.748	-1.47367	0.402292	-3.6632	0.000249086	0.0167554
ENSMUSG00000037922	Bank1	286.263	4.6695	1.27408	3.66499	0.000247344	0.0167554
ENSMUSG00000040669	Phc1	313.419	-0.550393	0.150318	-3.66153	0.000250715	0.0167554
ENSMUSG00000055639	Dach1	181.742	-0.898775	0.245364	-3.66302	0.000249255	0.0167554
ENSMUSG00000056144	Trim34a	452.867	1.71578	0.468514	3.66216	0.000250093	0.0167554
ENSMUSG00000073008	Gpr174	105.055	3.96299	1.08435	3.65472	0.000257461	0.0171388
ENSMUSG00000029094	Afap1	232.86	-0.843199	0.231037	-3.64963	0.000262623	0.0173464
ENSMUSG00000072620	Slfn2	1086.15	1.29239	0.354109	3.64969	0.000262552	0.0173464
ENSMUSG00000032607	Amt	213.904	-0.778503	0.213442	-3.64738	0.000264929	0.0173636
ENSMUSG00000034041	Lyl1	80.9726	3.1073	0.851911	3.64745	0.000264858	0.0173636
ENSMUSG00000070427	Il18bp	240.841	1.64932	0.452686	3.6434	0.00026906	0.0175665
ENSMUSG00000016541	Atxn10	965.248	-0.405989	0.111515	-3.64067	0.000271931	0.0176859
ENSMUSG00000070691	Runx3	171.731	2.33744	0.642262	3.63939	0.000273288	0.0177063
ENSMUSG00000007122	Casq1	70.2081	-2.31815	0.637187	-3.63811	0.000274648	0.0177268
ENSMUSG00000022439	Parvg	248.376	3.18408	0.876818	3.63141	0.000281878	0.0181246
ENSMUSG00000003378	Grik5	98.1989	-1.00724	0.277528	-3.62933	0.000284159	0.0182023
ENSMUSG00000049670	Morn4	38.6574	-1.40989	0.389098	-3.62349	0.000290658	0.0185486
ENSMUSG00000032076	Cadm1	632.033	-1.48252	0.409633	-3.61915	0.000295575	0.0187917
ENSMUSG00000040712	Camta2	968.888	0.662121	0.183018	3.61779	0.000297125	0.0188198
ENSMUSG00000024935	Slc1a1	418.562	1.351	0.373868	3.61357	0.000302014	0.0190583
ENSMUSG00000044288	Cnr1	35.3001	-2.05545	0.570448	-3.60323	0.000314287	0.0197593
ENSMUSG00000034057	Myrfl	989.554	0.698399	0.193909	3.60168	0.00031617	0.0198044
ENSMUSG00000115981	AC119928.2	185.735	-0.746126	0.207218	-3.60068	0.000317386	0.0198074
ENSMUSG00000031897	Psmb10	1578.3	0.587994	0.16343	3.59783	0.000320878	0.0198566
ENSMUSG00000040093	Bmf	456.275	-0.76821	0.213586	-3.59672	0.000322256	0.0198566
ENSMUSG00000061048	Cdh3	33.2325	-1.64545	0.457244	-3.59863	0.000319894	0.0198566
ENSMUSG00000073409	H2-Q6	771.887	2.52363	0.701742	3.59624	0.000322853	0.0198566
ENSMUSG00000041417	Pik3r1	2543.14	-0.734783	0.204484	-3.59335	0.000326449	0.0199893
ENSMUSG00000045826	Ptprcap	105.87	3.51423	0.978435	3.59169	0.000328542	0.0199893
ENSMUSG00000097132	Ptprcap	105.87	3.51423	0.978435	3.59169	0.000328542	0.0199893
ENSMUSG00000009772	Nuak2	610.388	1.03763	0.289327	3.58637	0.000335314	0.0202315
ENSMUSG00000056413	Adap1	1313.82	0.798605	0.222711	3.58583	0.000336005	0.0202315
ENSMUSG00000076586	Igkv8-21	819.356	1.96361	0.547615	3.58576	0.0003361	0.0202315
ENSMUSG00000000094	Tbx4	49.2731	-1.62256	0.452994	-3.58186	0.000341159	0.0204459
ENSMUSG00000116656	AC131339.2	223.632	-1.16947	0.326562	-3.58116	0.000342069	0.0204459
ENSMUSG00000024712	Rfk	10863.5	1.17251	0.327692	3.5781	0.0003461	0.020546
ENSMUSG00000050350	Gpr18	106.39	3.20218	0.894951	3.57805	0.000346166	0.020546
ENSMUSG00000029561	Oasl2	1804.33	1.78327	0.498616	3.57644	0.000348307	0.0206011
ENSMUSG00000035964	Tmem59l	14.7006	-1.9554	0.547381	-3.57228	0.000353886	0.0208584
ENSMUSG00000026411	Tmem9	455.643	-1.18653	0.332322	-3.57043	0.000356396	0.0209336
ENSMUSG00000002763	Pex6	615.56	0.514416	0.144178	3.56792	0.000359825	0.0210622
ENSMUSG00000021280	Exoc3l4	690.23	0.826332	0.23211	3.56009	0.000370726	0.0216257
ENSMUSG00000024960	Plcb3	6419.24	0.457552	0.12863	3.55711	0.000374963	0.0217979
ENSMUSG00000020422	Tns3	3794.27	-0.671448	0.189098	-3.55079	0.000384077	0.022026
ENSMUSG00000030577	Cd22	596.743	4.79224	1.34945	3.55127	0.000383382	0.022026
ENSMUSG00000046658	Zfp316	119.083	-0.65549	0.1845	-3.55279	0.000381174	0.022026
ENSMUSG00000071477	Zfp777	408.938	-0.509252	0.143375	-3.55188	0.000382488	0.022026
ENSMUSG00000026175	Vil1	22421.2	0.725759	0.204774	3.54419	0.000393817	0.0223893
ENSMUSG00000027189	Trim44	1386.98	-0.388571	0.109647	-3.54382	0.000394368	0.0223893
ENSMUSG00000038507	Parp12	1594.5	1.06858	0.301532	3.54385	0.000394328	0.0223893
ENSMUSG00000063286	Gm8995	536.801	2.82889	0.79892	3.54089	0.000398776	0.0225641
ENSMUSG00000030156	Cd69	81.3832	2.89008	0.816556	3.53935	0.000401114	0.022621
ENSMUSG00000041189	Chrnb1	338.968	-0.683276	0.19313	-3.53791	0.00040331	0.0226695
ENSMUSG00000060550	H2-Q7	879.069	2.46577	0.697925	3.533	0.000410871	0.0230183
ENSMUSG00000066755	Tnfsf18	40.456	-1.13766	0.322093	-3.5321	0.000412275	0.023021
ENSMUSG00000031808	Slc27a1	353.592	-0.550382	0.15594	-3.52946	0.000416408	0.0231755
ENSMUSG00000027224	Duoxa1	82.0724	1.40125	0.397349	3.52649	0.00042111	0.0233606
ENSMUSG00000028931	Kcnab2	166.105	2.18563	0.621293	3.51787	0.000435023	0.0240538
ENSMUSG00000072235	Tuba1a	2345.13	-0.834986	0.237418	-3.51694	0.000436553	0.02406
ENSMUSG00000000386	Mx1	133.198	1.73596	0.49395	3.51444	0.000440674	0.0242086
ENSMUSG00000022416	Cacna1i	60.5633	6.0671	1.72797	3.51111	0.000446234	0.0243563
ENSMUSG00000062526	Mppe1	322.883	0.770897	0.219539	3.51143	0.000445702	0.0243563
ENSMUSG00000026222	Sp100	1178.57	1.9617	0.559006	3.50927	0.000449346	0.0244476
ENSMUSG00000000958	Slc7a7	2457.51	0.554065	0.158113	3.50424	0.000457908	0.0247195
ENSMUSG00000009628	Tex15	86.5697	-2.06548	0.589503	-3.50377	0.000458713	0.0247195
ENSMUSG00000049866	Arl4c	887.783	-0.805296	0.229741	-3.50524	0.000456203	0.0247195
ENSMUSG00000000253	Gmpr	59.6858	-1.21205	0.346097	-3.50206	0.000461675	0.0248004
ENSMUSG00000028427	Aqp7	142.566	2.19179	0.626164	3.50034	0.000464665	0.0248353
ENSMUSG00000028943	Espn	1183.81	0.945667	0.270255	3.49917	0.000466713	0.0248353
ENSMUSG00000031303	Map3k15	186.379	-0.735966	0.210318	-3.49931	0.000466472	0.0248353
ENSMUSG00000024642	Tle4	996.551	0.538321	0.154105	3.49321	0.000477246	0.0252287
ENSMUSG00000027524	Edn3	351.892	1.58332	0.453361	3.4924	0.000478693	0.0252287
ENSMUSG00000029134	Plb1	537.728	5.32578	1.52529	3.49165	0.000480051	0.0252287
ENSMUSG00000073420	Btnl5-ps	2980.77	0.777757	0.222708	3.49227	0.000478934	0.0252287
ENSMUSG00000030707	Coro1a	1687.23	2.91117	0.834946	3.48665	0.000489105	0.0255464
ENSMUSG00000060510	Zfp266	1371.64	-0.5939	0.170322	-3.48691	0.000488629	0.0255464
ENSMUSG00000022883	Robo1	886.608	-1.64205	0.471087	-3.48567	0.000490911	0.025562
ENSMUSG00000078695	Cisd3	1137.23	0.378446	0.108624	3.484	0.000493971	0.0256427
ENSMUSG00000045667	Smtnl2	58.4106	-1.18313	0.339689	-3.48297	0.000495879	0.0256632
ENSMUSG00000024029	Tff3	11572	0.521953	0.149939	3.48111	0.000499349	0.0256862
ENSMUSG00000046449	Nexmif	128.188	-1.48949	0.427864	-3.48121	0.000499146	0.0256862
ENSMUSG00000027514	Zbp1	891.067	1.08515	0.312212	3.47568	0.000509559	0.025796
ENSMUSG00000031871	Cdh5	1327.33	-1.40736	0.404981	-3.47513	0.000510601	0.025796
ENSMUSG00000042063	Zfp386	639.944	-0.331458	0.0953554	-3.47603	0.000508898	0.025796
ENSMUSG00000047728	BC025446	617.022	0.730641	0.210137	3.47698	0.000507096	0.025796
ENSMUSG00000074497	A430078G23Rik	48.7054	3.43929	0.989214	3.47679	0.000507449	0.025796
ENSMUSG00000078202	Nrarp	182.999	0.755352	0.217325	3.47568	0.000509556	0.025796
ENSMUSG00000027983	Cyp2u1	48.3968	2.43322	0.70177	3.46727	0.000525773	0.02626
ENSMUSG00000028360	Slc44a5	30.1072	-2.73048	0.787524	-3.46717	0.000525974	0.02626
ENSMUSG00000087168	Gm15983	24.3241	1.56418	0.450992	3.46831	0.000523749	0.02626
ENSMUSG00000116063	Cyp2u1	48.3968	2.43322	0.70177	3.46727	0.000525773	0.02626
ENSMUSG00000028826	Maco1	977.713	-0.38859	0.112197	-3.46346	0.000533268	0.0263067
ENSMUSG00000040247	Tbc1d10c	108.595	3.30901	0.95522	3.46413	0.000531942	0.0263067
ENSMUSG00000041789	2700046A07Rik	19.7874	-2.32271	0.670295	-3.46521	0.000529808	0.0263067
ENSMUSG00000071713	Csf2rb	544.489	1.02613	0.296331	3.46276	0.000534657	0.0263067
ENSMUSG00000097708	Tbc1d10c	108.595	3.30901	0.95522	3.46413	0.000531942	0.0263067
ENSMUSG00000042506	Usp22	2897.65	-0.77991	0.225357	-3.46077	0.000538629	0.0264255
ENSMUSG00000020542	Myocd	32.0219	-1.32436	0.383512	-3.45323	0.000553917	0.0265852
ENSMUSG00000024338	Psmb8	1201.2	1.26642	0.366749	3.45311	0.000554156	0.0265852
ENSMUSG00000031551	Ido1	297.706	1.48177	0.429076	3.45339	0.000553579	0.0265852
ENSMUSG00000038037	Socs1	43.2796	1.47759	0.427607	3.45549	0.000549296	0.0265852
ENSMUSG00000038984	Tspyl5	16.3544	-1.42612	0.412729	-3.45535	0.000549572	0.0265852
ENSMUSG00000044442	N6amt1	326.755	-0.786464	0.227481	-3.45727	0.000545686	0.0265852
ENSMUSG00000081683	Fzd10	152.977	-1.9026	0.550324	-3.45723	0.000545763	0.0265852
ENSMUSG00000085421	4732490B19Rik	197.993	-1.47892	0.4283	-3.45299	0.000554414	0.0265852
ENSMUSG00000021065	Fut8	1994.58	0.394321	0.114397	3.44697	0.00056691	0.0271079
ENSMUSG00000025377	Tepsin	464.935	0.726917	0.211196	3.44191	0.000577626	0.0275427
ENSMUSG00000090231	Cfb	2801.4	0.710992	0.20673	3.43924	0.000583354	0.0277379
ENSMUSG00000047844	Bex4	19.118	-2.60181	0.756701	-3.43837	0.000585235	0.0277496
ENSMUSG00000002147	Stat6	2829.59	0.492813	0.143366	3.43745	0.000587224	0.0277664
ENSMUSG00000030589	Rasgrp4	39.2271	1.59494	0.464334	3.43489	0.0005928	0.0278747
ENSMUSG00000047907	Tshz2	525.994	-1.15571	0.336414	-3.43537	0.00059174	0.0278747
ENSMUSG00000102742	Pcdhga11	19.1404	-2.33273	0.680115	-3.42991	0.000603781	0.0283127
ENSMUSG00000028362	Tnfsf8	66.6476	3.3667	0.98202	3.42834	0.000607276	0.0283981
ENSMUSG00000014158	Trpv4	78.627	-1.39755	0.407973	-3.42559	0.000613459	0.0285566
ENSMUSG00000022938	Fam3b	2341.93	0.594199	0.173472	3.42534	0.000614031	0.0285566
ENSMUSG00000028497	Hacd4	1026.13	-1.57383	0.460095	-3.42066	0.000624696	0.0289292
ENSMUSG00000031872	Bean1	116.262	-1.65164	0.482888	-3.42033	0.00062545	0.0289292
ENSMUSG00000025432	Avil	2531.2	-1.18721	0.348267	-3.40889	0.000652277	0.030033
ENSMUSG00000071847	Apcdd1	204.099	-1.52083	0.446167	-3.40865	0.000652854	0.030033
ENSMUSG00000055675	Kbtbd11	1013.87	0.885706	0.260143	3.40469	0.000662386	0.0303892
ENSMUSG00000010175	Prox1	2902.89	-1.69407	0.498452	-3.39867	0.000677151	0.0309828
ENSMUSG00000020429	Igfbp1	93.0281	-1.72254	0.507472	-3.39436	0.000687892	0.0312665
ENSMUSG00000025140	Pycr1	402.986	-1.2098	0.356447	-3.39405	0.00068868	0.0312665
ENSMUSG00000051590	Map3k19	15.0865	4.48477	1.32139	3.39397	0.000688876	0.0312665
ENSMUSG00000017631	Abr	4379.81	0.52305	0.154186	3.39233	0.000693006	0.0313701
ENSMUSG00000030745	Il21r	264.733	4.00629	1.1813	3.39142	0.000695306	0.0313905
ENSMUSG00000014786	Slc9a5	83.2043	1.09957	0.324913	3.38419	0.000713888	0.0320588
ENSMUSG00000022686	B3gnt5	237.988	1.72008	0.508212	3.38457	0.000712901	0.0320588
ENSMUSG00000045775	Slc16a5	934.641	0.936226	0.276857	3.38163	0.000720574	0.0321188
ENSMUSG00000050071	Bex1	105.178	-1.68411	0.497905	-3.3824	0.00071855	0.0321188
ENSMUSG00000052749	Trim30b	51.7394	2.56557	0.758707	3.3815	0.0007209	0.0321188
ENSMUSG00000096649	Ighv1-31	119.383	1.68319	0.497886	3.38068	0.00072308	0.0321316
ENSMUSG00000045102	Poln	11.6118	2.19867	0.650544	3.37975	0.000725529	0.0321563
ENSMUSG00000030220	Arhgdib	1149.11	2.71815	0.804467	3.37882	0.000727979	0.0321809
ENSMUSG00000093938	Evi2b	210.873	2.56347	0.759104	3.37697	0.000732896	0.0323141
ENSMUSG00000067212	H2-T23	4095.77	1.06437	0.315336	3.37536	0.000737194	0.0324194
ENSMUSG00000000308	Ckmt1	17043.5	0.464663	0.137711	3.37418	0.000740357	0.0324743
ENSMUSG00000025357	Dgka	2068.52	0.818842	0.242839	3.37196	0.000746357	0.0326531
ENSMUSG00000021747	4930452B06Rik	19.5753	-2.05582	0.61019	-3.36915	0.000754006	0.0327752
ENSMUSG00000024349	Tmem173	1456.28	-0.647608	0.192233	-3.36887	0.000754784	0.0327752
ENSMUSG00000027718	Il21	12.3903	4.99935	1.48463	3.3674	0.000758802	0.0327752
ENSMUSG00000046718	Bst2	501.785	1.14204	0.339107	3.36778	0.000757755	0.0327752
ENSMUSG00000057606	Colq	41.7332	4.10213	1.21809	3.36767	0.000758066	0.0327752
ENSMUSG00000026339	Ccdc93	863.391	0.420342	0.12508	3.36059	0.000777758	0.0335088
ENSMUSG00000040488	Ltbp4	1323.7	-0.952351	0.283557	-3.35859	0.000783404	0.0335326
ENSMUSG00000060131	Atp8b4	21.0741	1.88824	0.56226	3.3583	0.000784238	0.0335326
ENSMUSG00000104213	Ighd	639.651	5.23522	1.55869	3.35873	0.000783021	0.0335326
ENSMUSG00000055827	Gsdmc3	654.062	4.48401	1.33566	3.35716	0.000787478	0.0335865
ENSMUSG00000007872	Id3	1914.93	-0.582208	0.173485	-3.35595	0.000790921	0.0336488
ENSMUSG00000025265	Fgd1	74.8632	-0.73894	0.220271	-3.35469	0.000794551	0.0337188
ENSMUSG00000030946	Lhpp	435	-0.75693	0.225703	-3.35366	0.0007975	0.0337595
ENSMUSG00000068606	Gm4841	13.9331	2.20725	0.658643	3.35121	0.000804584	0.0339747
ENSMUSG00000004565	Pnpla6	1091.36	0.556439	0.166248	3.34704	0.000816783	0.0340397
ENSMUSG00000022297	Fzd6	183.838	-1.05265	0.314459	-3.34748	0.000815485	0.0340397
ENSMUSG00000036030	Prtg	22.1542	-2.48144	0.741485	-3.34658	0.000818157	0.0340397
ENSMUSG00000055670	Zzef1	2999.33	0.618461	0.184708	3.34833	0.000813013	0.0340397
ENSMUSG00000107137	Fzd6	183.838	-1.05265	0.314459	-3.34748	0.000815485	0.0340397
ENSMUSG00000113388	Gm48111	144.39	1.50649	0.449874	3.3487	0.000811909	0.0340397
ENSMUSG00000031506	Ptpn7	242.715	2.35602	0.704394	3.34475	0.000823571	0.0340923
ENSMUSG00000067818	Myl9	1705.77	-1.52179	0.454945	-3.34501	0.000822805	0.0340923
ENSMUSG00000104927	Gm43388	24.533	3.55025	1.06164	3.34412	0.000825446	0.0340923
ENSMUSG00000020086	H2afy2	171.564	-1.37073	0.410151	-3.34202	0.000831711	0.0341021
ENSMUSG00000026121	Sema4c	368.333	-1.05267	0.314932	-3.34252	0.000830212	0.0341021
ENSMUSG00000037523	Mavs	823.261	0.756894	0.22641	3.34303	0.000828693	0.0341021
ENSMUSG00000028268	Gbp3	303.31	1.05781	0.316628	3.34086	0.00083518	0.0341619
ENSMUSG00000021690	Jmy	663.688	-0.496322	0.14894	-3.33236	0.000861118	0.0351382
ENSMUSG00000037921	Ddx60	896.013	1.85154	0.555751	3.3316	0.00086348	0.0351501
ENSMUSG00000027843	Ptpn22	339.697	2.11022	0.633889	3.329	0.000871582	0.035395
ENSMUSG00000058755	Osm	37.8034	1.05209	0.316242	3.32685	0.000878323	0.0354146
ENSMUSG00000085139	A730046J19Rik	46.8867	-1.95837	0.588651	-3.32689	0.000878223	0.0354146
ENSMUSG00000108060	4921529L05Rik	17.7481	3.99302	1.20021	3.32693	0.000878094	0.0354146
ENSMUSG00000019878	Hsf2	238.362	-0.473656	0.142622	-3.32105	0.000896797	0.0360609
ENSMUSG00000044199	S1pr4	54.0939	2.99368	0.901577	3.32049	0.000898601	0.0360609
ENSMUSG00000037321	Tap1	890.296	1.524	0.459419	3.31724	0.000909111	0.0363966
ENSMUSG00000020229	Slc5a4a	117.599	2.87257	0.866822	3.31392	0.000919989	0.0366606
ENSMUSG00000026269	Rnpepl1	1733.67	0.385172	0.116247	3.31338	0.00092175	0.0366606
ENSMUSG00000034422	Parp14	2052.19	1.26531	0.381892	3.31325	0.000922184	0.0366606
ENSMUSG00000026764	Kif5c	113.554	-1.48564	0.448718	-3.31085	0.000930119	0.0368433
ENSMUSG00000039195	1110008P14Rik	280.853	-0.501157	0.151382	-3.31055	0.000931122	0.0368433
ENSMUSG00000021403	Serpinb9b	16.2753	-1.80907	0.547218	-3.30595	0.000946563	0.0370228
ENSMUSG00000030315	Vgll4	1053.37	-0.671801	0.203132	-3.30721	0.000942314	0.0370228
ENSMUSG00000031389	Arhgap4	336.526	2.82312	0.8539	3.30614	0.000945897	0.0370228
ENSMUSG00000048031	Fcrl5	60.6526	7.03451	2.12712	3.30706	0.000942818	0.0370228
ENSMUSG00000054537	Tmprss11e	63.7703	-2.55339	0.771797	-3.30837	0.000938414	0.0370228
ENSMUSG00000029108	Pcdh7	320.319	-0.870213	0.263373	-3.30411	0.000952794	0.0371809
ENSMUSG00000051457	Spn	235.025	2.2597	0.684463	3.30142	0.000961958	0.0374524
ENSMUSG00000027465	Tbc1d20	2228.12	0.287438	0.0871298	3.29896	0.000970427	0.0376957
ENSMUSG00000032038	St3gal4	8993.82	1.4146	0.429198	3.2959	0.00098106	0.0380217
ENSMUSG00000045225	Olfr1152	18.6198	1.39352	0.422912	3.29507	0.000983978	0.0380479
ENSMUSG00000026223	Itm2c	2269.25	-0.785014	0.23839	-3.29298	0.000991298	0.0382409
ENSMUSG00000037890	Wdr19	233.809	-1.06914	0.324732	-3.29237	0.000993474	0.0382409
ENSMUSG00000024987	Cyp26a1	26.1961	-2.51734	0.76502	-3.29056	0.000999885	0.0384006
ENSMUSG00000015085	Entpd2	252.326	0.730883	0.222304	3.28777	0.00100985	0.0386543
ENSMUSG00000016024	Lbp	219.42	-1.34688	0.409785	-3.2868	0.00101332	0.0386543
ENSMUSG00000026594	Ralgps2	1416.42	0.798922	0.243036	3.28726	0.00101168	0.0386543
ENSMUSG00000027993	Trim2	2841.32	-0.742063	0.225907	-3.28482	0.00102047	0.0388397
ENSMUSG00000023243	Kcnk5	722.551	0.810303	0.246944	3.28132	0.00103324	0.0389435
ENSMUSG00000029101	Rgs12	733.753	-0.982405	0.299276	-3.28261	0.00102852	0.0389435
ENSMUSG00000040471	Ggt6	335.267	0.578975	0.176417	3.28185	0.00103129	0.0389435
ENSMUSG00000052776	Oas1a	982.13	1.48191	0.451746	3.2804	0.00103659	0.0389435
ENSMUSG00000060188	Cxcl17	39.7358	-2.14691	0.654487	-3.2803	0.00103696	0.0389435
ENSMUSG00000076613	Ighg2b	12213.2	4.42651	1.3483	3.28304	0.00102695	0.0389435
ENSMUSG00000024776	Stambpl1	230.021	0.660975	0.201581	3.27895	0.00104194	0.0390138
ENSMUSG00000102269	Gm7357	21.34	-2.90227	0.885231	-3.27855	0.00104343	0.0390138
ENSMUSG00000003863	Ppfia3	114.685	0.879003	0.268289	3.27632	0.00105168	0.0392357
ENSMUSG00000056014	A430033K04Rik	124.059	-0.62932	0.19212	-3.27566	0.00105416	0.0392421
ENSMUSG00000004347	Pde1c	75.2984	-0.780193	0.23852	-3.27098	0.00107177	0.0394647
ENSMUSG00000024619	Cdx1	1295.77	0.750847	0.229515	3.27146	0.00106995	0.0394647
ENSMUSG00000029359	Tesc	374.286	-1.84086	0.562784	-3.27099	0.00107172	0.0394647
ENSMUSG00000061232	H2-K1	16271.8	0.761877	0.232897	3.27131	0.00107052	0.0394647
ENSMUSG00000087273	Gm13203	40.2987	-1.14242	0.349214	-3.27142	0.00107011	0.0394647
ENSMUSG00000026104	Stat1	2139.23	1.35999	0.416044	3.26886	0.0010798	0.0396745
ENSMUSG00000104713	Gbp6	270.681	1.46498	0.448427	3.26693	0.00108722	0.0398607
ENSMUSG00000010601	Apol7a	1114.05	0.969683	0.297242	3.26226	0.00110526	0.0399763
ENSMUSG00000024253	Dync2li1	77.3433	-0.961097	0.294589	-3.2625	0.00110433	0.0399763
ENSMUSG00000030321	Efcab12	12.7716	-1.72863	0.529929	-3.26201	0.00110626	0.0399763
ENSMUSG00000032006	Pdgfd	95.7617	-0.805254	0.246915	-3.26125	0.00110921	0.0399763
ENSMUSG00000032202	Rab27a	622.932	0.573285	0.175607	3.26459	0.00109624	0.0399763
ENSMUSG00000048482	Bdnf	54.5434	-1.30641	0.400528	-3.26172	0.00110739	0.0399763
ENSMUSG00000092618	Btnl6	2672.53	0.881791	0.270303	3.26224	0.00110537	0.0399763
ENSMUSG00000099681	1700052K11Rik	88.3707	-0.83801	0.25685	-3.26265	0.00110377	0.0399763
ENSMUSG00000097908	4933404O12Rik	125.335	1.10269	0.338273	3.25978	0.00111499	0.0400995
ENSMUSG00000052271	Bhlha15	211.249	1.08494	0.333027	3.2578	0.00112278	0.0402943
ENSMUSG00000021335	Slc17a1	44.2828	0.915983	0.281235	3.25701	0.00112593	0.0403221
ENSMUSG00000004668	Abca13	33.9738	-2.35932	0.724618	-3.25596	0.00113011	0.0403866
ENSMUSG00000027570	Col9a3	594.518	-1.81775	0.558861	-3.2526	0.00114356	0.040778
ENSMUSG00000029657	Hsph1	1499.95	0.797728	0.245318	3.2518	0.00114675	0.040778
ENSMUSG00000033970	Rfc3	530.62	-0.582722	0.179234	-3.25119	0.00114923	0.040778
ENSMUSG00000035184	Fam124a	132.423	-0.772327	0.237578	-3.25083	0.00115067	0.040778
ENSMUSG00000023070	Rgn	130.287	-0.523817	0.161288	-3.24771	0.00116338	0.041057
ENSMUSG00000032827	Ppp1r9a	447.835	-0.918716	0.282845	-3.24812	0.00116169	0.041057
ENSMUSG00000054435	Gimap4	874.285	2.40406	0.740437	3.24681	0.00116706	0.0411013
ENSMUSG00000050982	Apol10a	3600.63	1.66627	0.513386	3.24565	0.00117183	0.041184
ENSMUSG00000078942	Naip6	1757.08	0.933715	0.287869	3.24354	0.00118056	0.0414049
ENSMUSG00000026473	Glul	2766.16	-0.446894	0.137818	-3.24264	0.00118427	0.0414318
ENSMUSG00000026670	Uap1	1650.34	0.411627	0.12696	3.24218	0.00118621	0.0414318
ENSMUSG00000029625	Cpsf4	447.941	0.430749	0.133001	3.23868	0.00120084	0.0418569
ENSMUSG00000017204	Gsdma	195.99	-1.68995	0.522245	-3.23592	0.0012125	0.0421767
ENSMUSG00000037578	Pkd2l1	33.8806	-1.99728	0.617729	-3.23326	0.00122385	0.0424845
ENSMUSG00000029869	Ephb6	97.3061	-0.932368	0.288641	-3.23019	0.00123706	0.0427682
ENSMUSG00000073421	H2-Ab1	5261.56	1.633	0.505482	3.23057	0.00123542	0.0427682
ENSMUSG00000025401	Myo1a	13689.2	0.661864	0.20505	3.22782	0.0012474	0.0429121
ENSMUSG00000037138	Aff3	93.7359	2.87084	0.889495	3.22749	0.00124881	0.0429121
ENSMUSG00000042138	Msantd2	200.853	0.477753	0.147978	3.22854	0.00124423	0.0429121
ENSMUSG00000028251	Tstd3	397.148	0.886756	0.274958	3.22506	0.00125945	0.0431649
ENSMUSG00000097354	2310001H17Rik	266.771	1.38926	0.430825	3.22465	0.00126125	0.0431649
ENSMUSG00000113049	Gm48544	17.462	2.05412	0.637809	3.22059	0.00127927	0.0436932
ENSMUSG00000041245	Wnk3	20.8005	-2.14136	0.665503	-3.21765	0.00129243	0.0440543
ENSMUSG00000030742	Lat	137.009	2.64766	0.823391	3.21556	0.0013019	0.0442882
ENSMUSG00000007379	Dennd2c	56.1523	-1.25684	0.391211	-3.21268	0.00131502	0.0442907
ENSMUSG00000022014	Epsti1	713.943	0.7387	0.229851	3.21382	0.00130982	0.0442907
ENSMUSG00000029640	Usp12	1834.22	0.504339	0.156983	3.21271	0.00131491	0.0442907
ENSMUSG00000042404	Dennd4b	259.63	2.51345	0.78222	3.21323	0.0013125	0.0442907
ENSMUSG00000050866	Clrn3	2864.51	0.758135	0.235857	3.21439	0.00130723	0.0442907
ENSMUSG00000064036	Mro	57.749	1.31125	0.408413	3.21061	0.00132455	0.0445232
ENSMUSG00000039007	Cpq	775.448	-0.597533	0.186242	-3.20837	0.00133488	0.0447818
ENSMUSG00000006310	Zbtb32	44.6113	1.42633	0.444924	3.20578	0.00134697	0.0450941
ENSMUSG00000008999	Bmp7	628.413	-1.08883	0.339882	-3.20354	0.00135747	0.0450941
ENSMUSG00000036594	H2-Aa	6358.21	1.69682	0.529537	3.20434	0.00135372	0.0450941
ENSMUSG00000038540	Tmc3	27.9992	1.3763	0.429579	3.20383	0.00135613	0.0450941
ENSMUSG00000046572	Zfp518b	173.61	-0.783868	0.244607	-3.20459	0.00135253	0.0450941
ENSMUSG00000064267	Hvcn1	678.793	2.73485	0.853898	3.20278	0.00136106	0.0451249
ENSMUSG00000030830	Itgal	601.843	2.41252	0.753427	3.20207	0.00136444	0.0451487
ENSMUSG00000038421	Fcrla	377.239	3.62212	1.13141	3.20143	0.00136748	0.0451615
ENSMUSG00000030411	Nova2	46.4561	-0.837193	0.261569	-3.20066	0.00137113	0.045194
ENSMUSG00000001774	Chordc1	1280.54	0.45753	0.143047	3.19845	0.00138167	0.0453652
ENSMUSG00000020272	Stk10	460.417	1.98917	0.621904	3.19851	0.0013814	0.0453652
ENSMUSG00000009535	Rnmt	841.912	-0.407763	0.12756	-3.19664	0.00139036	0.0454502
ENSMUSG00000036151	Tm6sf2	2656.25	0.635392	0.198758	3.19682	0.00138953	0.0454502
ENSMUSG00000061728	Btnl7-ps	552.552	1.22885	0.384468	3.19624	0.00139229	0.0454502
ENSMUSG00000035692	Isg15	501.165	1.97768	0.618905	3.19545	0.00139614	0.0454886
ENSMUSG00000025165	Sectm1a	69.4958	1.06631	0.334663	3.18621	0.00144152	0.0467874
ENSMUSG00000073485	H3f3aos	32.0833	3.63248	1.13997	3.18647	0.0014402	0.0467874
ENSMUSG00000024887	Asah2	5374.01	1.5414	0.484513	3.18134	0.00146593	0.0473985
ENSMUSG00000084890	A830036E02Rik	47.8169	-1.29745	0.407792	-3.18164	0.00146444	0.0473985
ENSMUSG00000025145	Lrrc45	703.314	-0.428671	0.134779	-3.18055	0.00146995	0.0474379
ENSMUSG00000004952	Rasa4	492.503	0.965825	0.303885	3.17825	0.00148166	0.0477251
ENSMUSG00000021477	Ctsl	8728.34	-1.50278	0.473312	-3.17503	0.00149821	0.0478242
ENSMUSG00000031327	Chic1	301.657	0.67462	0.212395	3.17626	0.00149189	0.0478242
ENSMUSG00000040978	Gm11992	53.123	-1.48234	0.466892	-3.17491	0.00149882	0.0478242
ENSMUSG00000045731	Pnoc	102.069	-3.21665	1.01258	-3.17669	0.00148968	0.0478242
ENSMUSG00000071203	Naip5	1961.32	1.14957	0.362042	3.17524	0.00149714	0.0478242
ENSMUSG00000062545	Tlr12	106.781	1.2921	0.407119	3.17378	0.0015047	0.0479218
ENSMUSG00000032596	Uba7	1245.79	1.07298	0.338195	3.17266	0.00151047	0.0479451
ENSMUSG00000041479	Syt15	30.3745	1.27701	0.402518	3.17255	0.00151108	0.0479451
ENSMUSG00000069540	Gm4925	13.7356	1.59334	0.502462	3.17107	0.00151881	0.048074
ENSMUSG00000079563	Pglyrp2	52.1168	3.07319	0.96925	3.17068	0.00152081	0.048074
ENSMUSG00000079339	Ifit1bl1	2004.84	1.29262	0.407921	3.16881	0.00153067	0.0482957
ENSMUSG00000059401	Mamld1	143.143	-1.43339	0.452555	-3.16733	0.00153846	0.0483619
ENSMUSG00000089942	Pira2	51.6461	2.2215	0.701302	3.16767	0.00153665	0.0483619
ENSMUSG00000000682	Cd52	1092.89	2.42875	0.767423	3.16481	0.00155184	0.0485143
ENSMUSG00000025473	Adam8	453.448	-0.860199	0.271721	-3.16574	0.00154689	0.0485143
ENSMUSG00000029798	Herc6	516.36	1.67502	0.529322	3.16447	0.00155366	0.0485143
ENSMUSG00000057058	Skap1	89.2959	2.76844	0.874909	3.16427	0.00155474	0.0485143
ENSMUSG00000019464	Ptger1	42.2392	1.4011	0.442928	3.16326	0.00156011	0.0485925
ENSMUSG00000034438	Gbp8	118.353	1.96663	0.622559	3.15894	0.00158342	0.049228
ENSMUSG00000030966	Trim21	265.899	1.02259	0.32424	3.15382	0.00161147	0.049466
ENSMUSG00000034282	Evpl	401.585	0.835246	0.264731	3.15508	0.00160456	0.049466
ENSMUSG00000035246	Pcyt1b	150.939	-1.21399	0.384746	-3.15531	0.00160327	0.049466
ENSMUSG00000048924	Ccdc125	244.582	-0.600168	0.190286	-3.15404	0.00161029	0.049466
ENSMUSG00000054792	Klhl18	578.701	0.505109	0.160025	3.15643	0.00159711	0.049466
ENSMUSG00000055748	Gsdmc4	2873.51	4.04281	1.2817	3.15427	0.00160902	0.049466
ENSMUSG00000062327	T	381.467	-2.06562	0.654922	-3.15399	0.00161055	0.049466
ENSMUSG00000030492	Slc7a9	2176.23	0.791226	0.251026	3.15197	0.00162175	0.0496022
ENSMUSG00000060586	H2-Eb1	4216.14	1.69611	0.53808	3.15216	0.00162066	0.0496022
ENSMUSG00000097174	Gm4890	25.6407	-1.13992	0.361774	-3.15091	0.00162763	0.0496926
ENSMUSG00000079543	Igkv13-85	606.834	1.99191	0.632289	3.15032	0.00163094	0.049704
ENSMUSG00000071335	Mfsd4b3	200.298	0.874572	0.277761	3.14865	0.00164026	0.0498986
ENSMUSG00000054675	Tmem119	535.525	-0.921615	0.292877	-3.14676	0.0016509	0.0501323
ENSMUSG00000048410	Zfp407	331.186	-0.503582	0.160141	-3.14462	0.001663	0.0503604
ENSMUSG00000063952	Brpf3	1254.71	0.42397	0.134834	3.14439	0.00166434	0.0503604
ENSMUSG00000035561	Aldh1b1	2948.18	0.657418	0.209123	3.1437	0.00166828	0.0503897
ENSMUSG00000019947	Arid5b	862.396	-0.533917	0.169902	-3.14249	0.00167516	0.0505076
ENSMUSG00000024670	Cd6	103.011	2.58659	0.823764	3.13996	0.00168968	0.0508553
ENSMUSG00000053907	Mat2a	2747.91	-0.543271	0.173197	-3.13673	0.00170846	0.0512386
ENSMUSG00000104463	Mat2a	2747.91	-0.543271	0.173197	-3.13673	0.00170846	0.0512386
ENSMUSG00000033965	Slc16a2	143.514	-0.981558	0.313151	-3.13446	0.00172173	0.0514549
ENSMUSG00000035776	Cd99l2	381.705	-0.571495	0.1823	-3.13491	0.00171908	0.0514549
ENSMUSG00000053007	Creb5	69.7433	-1.07417	0.342868	-3.13289	0.00173092	0.0516387
ENSMUSG00000030364	Clec2h	12024.5	0.892638	0.285052	3.13149	0.00173921	0.0517949
ENSMUSG00000069769	Msi2	1292.57	-0.357658	0.114235	-3.1309	0.0017427	0.0518079
ENSMUSG00000006386	Tek	465.599	-1.37244	0.438471	-3.13005	0.00174776	0.0518675
ENSMUSG00000090019	Gimap1	319.476	1.9371	0.619181	3.1285	0.00175704	0.0520519
ENSMUSG00000031776	Arl2bp	1697.47	-0.543078	0.173669	-3.12709	0.00176547	0.0522106
ENSMUSG00000029469	Ift81	132.551	-0.722568	0.231184	-3.12551	0.00177499	0.0524008
ENSMUSG00000060962	Dmkn	479.232	-2.22762	0.713056	-3.12405	0.00178383	0.0525703
ENSMUSG00000055660	Mettl4	458.238	0.476052	0.152467	3.12232	0.00179429	0.0527871
ENSMUSG00000038545	Cul7	227.783	-0.743244	0.23822	-3.11999	0.00180857	0.0529319
ENSMUSG00000046387	Pcdhb17	66.2144	-1.43782	0.460742	-3.12067	0.0018044	0.0529319
ENSMUSG00000073403	Gm10499	237.678	1.64647	0.527656	3.12035	0.00180638	0.0529319
ENSMUSG00000057246	BC051142	21.1054	1.83076	0.586897	3.11939	0.00181223	0.0529478
ENSMUSG00000013236	Ptprs	603.555	-0.724271	0.23242	-3.11622	0.00183187	0.0532281
ENSMUSG00000023078	Cxcl13	410.569	3.64745	1.17068	3.11566	0.00183532	0.0532281
ENSMUSG00000063687	Pcdhb5	34.0576	-1.79248	0.5752	-3.11628	0.00183149	0.0532281
ENSMUSG00000072676	Tmem254a	288.375	-0.70822	0.227317	-3.11556	0.00183595	0.0532281
ENSMUSG00000074785	Plxnc1	176.784	2.48814	0.798681	3.11531	0.00183751	0.0532281
ENSMUSG00000045038	Prkce	357.057	0.929004	0.29829	3.11443	0.00184302	0.0532968
ENSMUSG00000025648	Pfkfb4	1186.95	0.725013	0.232945	3.11237	0.00185591	0.0534191
ENSMUSG00000026536	Ifi211	82.9296	1.23538	0.39707	3.11125	0.00186298	0.0534191
ENSMUSG00000034463	Scara3	680.317	-1.54676	0.497055	-3.11185	0.00185921	0.0534191
ENSMUSG00000053390	Zfp952	232.697	0.515732	0.16575	3.1115	0.0018614	0.0534191
ENSMUSG00000058558	Rpl5	944.226	-0.450035	0.144574	-3.11283	0.00185303	0.0534191
ENSMUSG00000001156	Mxd1	6714.59	0.88099	0.283219	3.11063	0.0018669	0.0534411
ENSMUSG00000050640	Tmem150c	162.58	-1.40795	0.452755	-3.10974	0.00187255	0.0535126
ENSMUSG00000018899	Irf1	2714.18	0.716032	0.230367	3.10822	0.00188221	0.0535183
ENSMUSG00000032840	2410131K14Rik	374.323	-0.459992	0.147952	-3.10907	0.00187676	0.0535183
ENSMUSG00000079299	Klrb1	17.9797	2.6527	0.853398	3.1084	0.00188103	0.0535183
ENSMUSG00000026358	Rgs1	143.643	0.928289	0.298785	3.10688	0.00189075	0.0535818
ENSMUSG00000038256	Bcl9	851.382	-0.45012	0.144859	-3.1073	0.00188804	0.0535818
ENSMUSG00000015316	Slamf1	73.7512	3.08102	0.991887	3.10621	0.00189499	0.0536125
ENSMUSG00000039178	Tbc1d19	136.544	-0.727106	0.234198	-3.10466	0.00190498	0.0538055
ENSMUSG00000050989	Selenon	526.873	-0.861604	0.277589	-3.10388	0.00191002	0.0538581
ENSMUSG00000030729	Pgm2l1	1082.75	-0.741132	0.238818	-3.10333	0.00191355	0.0538683
ENSMUSG00000028195	Cyr61	341.167	-0.901678	0.290665	-3.10212	0.0019214	0.0539996
ENSMUSG00000026009	Icos	152.596	2.44536	0.788755	3.10027	0.00193341	0.0541579
ENSMUSG00000030838	Ush1c	1936.02	0.507264	0.163614	3.10038	0.00193271	0.0541579
ENSMUSG00000021482	Aaed1	1247.38	-0.630883	0.203669	-3.09758	0.00195105	0.0543845
ENSMUSG00000022552	Sharpin	614.096	0.432288	0.139564	3.09741	0.00195221	0.0543845
ENSMUSG00000029478	Ncor2	1110.67	-0.437185	0.141182	-3.0966	0.00195752	0.0543845
ENSMUSG00000030047	Arhgap25	229.694	2.51874	0.813108	3.09768	0.00195045	0.0543845
ENSMUSG00000048865	Arhgap30	702.813	2.20343	0.711468	3.09702	0.00195478	0.0543845
ENSMUSG00000021278	Amn	164.718	1.48271	0.479067	3.09501	0.00196808	0.0543886
ENSMUSG00000038304	Cd160	36.2863	1.97679	0.638684	3.0951	0.00196748	0.0543886
ENSMUSG00000046245	Pilra	112.681	0.788244	0.254694	3.09487	0.00196898	0.0543886
ENSMUSG00000056116	H2-T22	1135.64	0.912331	0.29481	3.09465	0.00197048	0.0543886
ENSMUSG00000025577	Cbx2	237.831	-0.494916	0.159992	-3.09338	0.00197892	0.0545327
ENSMUSG00000034295	Fhod3	133.609	-1.68239	0.544031	-3.09245	0.00198509	0.0546142
ENSMUSG00000020716	Nf1	744.096	-0.325532	0.10533	-3.09059	0.00199758	0.0548687
ENSMUSG00000058420	Syt17	24.1166	-1.33731	0.432871	-3.0894	0.00200562	0.0550007
ENSMUSG00000027863	Cd2	135.678	3.16685	1.0254	3.08842	0.00201225	0.0550813
ENSMUSG00000029618	Ocm	13.5886	-3.74523	1.21339	-3.08657	0.00202479	0.0550813
ENSMUSG00000040701	Ap1g2	956.59	0.518203	0.167874	3.08685	0.00202291	0.0550813
ENSMUSG00000067768	Xlr4b	62.3241	2.51353	0.814117	3.08743	0.00201894	0.0550813
ENSMUSG00000087047	1700110K17Rik	28.5937	-1.04293	0.337847	-3.08698	0.00202201	0.0550813
ENSMUSG00000030268	Bcat1	34.3745	2.41059	0.782018	3.08252	0.00205252	0.0557017
ENSMUSG00000061981	Flot2	491.034	-0.602099	0.195342	-3.08229	0.00205415	0.0557017
ENSMUSG00000028255	Clca1	15763.3	1.84027	0.597233	3.08132	0.00206085	0.0557942
ENSMUSG00000020120	Plek	667.529	1.97716	0.64222	3.07864	0.00207951	0.0562096
ENSMUSG00000024186	Rgs11	154.753	-0.938851	0.305121	-3.07698	0.00209107	0.0562535
ENSMUSG00000025213	Kazald1	17.1262	-1.70384	0.553669	-3.07735	0.00208846	0.0562535
ENSMUSG00000035235	Trim13	207.013	-1.26388	0.410687	-3.07749	0.00208751	0.0562535
ENSMUSG00000070327	Rnf213	3746.78	1.26136	0.410286	3.07435	0.00210963	0.056663
ENSMUSG00000032946	Rasgrp2	111.136	2.4345	0.792242	3.07292	0.00211972	0.0567543
ENSMUSG00000106685	Rasgrp2	111.136	2.4345	0.792242	3.07292	0.00211972	0.0567543
ENSMUSG00000053286	Trmt1l	652.748	0.683195	0.22249	3.07068	0.00213571	0.0570923
ENSMUSG00000042349	Ikbke	694.636	0.79628	0.259582	3.06755	0.00215822	0.0576034
ENSMUSG00000026304	Rab17	473.39	0.661468	0.215923	3.06344	0.00218808	0.0583087
ENSMUSG00000047749	Zc3hav1l	150.164	-0.711694	0.23272	-3.05816	0.00222702	0.0592535
ENSMUSG00000026102	Inpp1	301.4	1.13298	0.370659	3.05667	0.00223813	0.0594559
ENSMUSG00000050592	Fam78a	288.424	1.6784	0.549232	3.05591	0.00224379	0.059513
ENSMUSG00000027901	Dennd2d	1613.69	0.698057	0.228576	3.05393	0.00225862	0.059627
ENSMUSG00000031760	Mt3	61.3881	-1.29861	0.425199	-3.05413	0.00225713	0.059627
ENSMUSG00000049532	Sall2	141.507	-0.835646	0.273568	-3.05462	0.00225345	0.059627
ENSMUSG00000031971	Ccsap	60.206	0.746463	0.244683	3.05074	0.0022828	0.059778
ENSMUSG00000050440	Hamp	54.3234	-1.6883	0.553112	-3.05236	0.00227049	0.059778
ENSMUSG00000052160	Pld4	187.268	1.9247	0.630916	3.05065	0.00228348	0.059778
ENSMUSG00000056529	Ptafr	94.8474	1.08126	0.354506	3.05004	0.00228814	0.059778
ENSMUSG00000079173	Zan	100.717	-0.876559	0.287403	-3.04992	0.002289	0.059778
ENSMUSG00000102055	Gm28913	10.0028	2.65357	0.869998	3.05008	0.00228779	0.059778
ENSMUSG00000116258	Pld4	187.268	1.9247	0.630916	3.05065	0.00228348	0.059778
ENSMUSG00000053613	Notumos	132.067	-1.75737	0.576318	-3.0493	0.00229375	0.0598102
ENSMUSG00000017491	Rarb	116.617	-1.01528	0.333043	-3.0485	0.00229984	0.0598769
ENSMUSG00000001943	Vsig2	112.687	-1.98999	0.653509	-3.04509	0.00232613	0.0603769
ENSMUSG00000042672	Dcst1	61.7076	1.0706	0.351584	3.04508	0.00232616	0.0603769
ENSMUSG00000025902	Sox17	849.398	-1.8513	0.608399	-3.0429	0.00234313	0.0605684
ENSMUSG00000053931	Cnn3	2270.75	-0.838686	0.275634	-3.04275	0.00234424	0.0605684
ENSMUSG00000099478	Gm28370	120.061	0.595564	0.195708	3.04313	0.00234128	0.0605684
ENSMUSG00000024313	Mep1b	9970.09	0.932165	0.306468	3.04164	0.00235291	0.06064
ENSMUSG00000036362	P2ry13	82.2638	1.46459	0.481538	3.04148	0.00235415	0.06064
ENSMUSG00000063296	Tmem117	432.435	1.48343	0.487829	3.04089	0.00235882	0.0606577
ENSMUSG00000095609	Gm21188	15.5517	2.77844	0.913816	3.04048	0.00236199	0.0606577
ENSMUSG00000019338	Zfp687	721.995	-0.369702	0.121667	-3.03863	0.00237655	0.0608475
ENSMUSG00000045664	Cdc42ep2	557.986	0.758156	0.24949	3.03882	0.00237503	0.0608475
ENSMUSG00000027433	Xrn2	2400.11	-0.365975	0.120459	-3.03818	0.00238013	0.0608475
ENSMUSG00000060802	B2m	19340.6	0.973359	0.320468	3.0373	0.00238705	0.0609325
ENSMUSG00000087107	AI662270	327.22	1.90428	0.627224	3.03604	0.00239707	0.0610964
ENSMUSG00000034687	Fras1	59.9384	-1.93753	0.638377	-3.03509	0.00240462	0.061197
ENSMUSG00000037944	Ccr7	125.806	2.58627	0.852638	3.03325	0.00241932	0.0614345
ENSMUSG00000040466	Blvrb	856.885	-0.561933	0.185274	-3.03298	0.00242155	0.0614345
ENSMUSG00000066258	Trim12a	775.496	1.25753	0.414674	3.03257	0.00242481	0.0614345
ENSMUSG00000015355	Cd48	246.298	2.27073	0.750162	3.02699	0.00247	0.0621159
ENSMUSG00000029247	Paics	2529.31	-0.514371	0.169888	-3.0277	0.00246423	0.0621159
ENSMUSG00000030086	Chchd6	120.586	-0.738463	0.243927	-3.02739	0.00246672	0.0621159
ENSMUSG00000030796	Tead2	419.803	-1.03586	0.342187	-3.02717	0.00246859	0.0621159
ENSMUSG00000053646	Plxnb1	1351.28	-1.33565	0.441203	-3.0273	0.00246752	0.0621159
ENSMUSG00000049300	Prmt6	353.264	-0.513798	0.169778	-3.0263	0.0024757	0.0621672
ENSMUSG00000110290	Gm45336	74.1225	-1.75541	0.580318	-3.02491	0.00248704	0.0623598
ENSMUSG00000024610	Cd74	16907.5	1.55121	0.513045	3.02353	0.00249842	0.0624604
ENSMUSG00000097194	9330175E14Rik	38.4034	2.00569	0.663348	3.02358	0.00249799	0.0624604
ENSMUSG00000051497	Kcnj16	46.6515	1.43223	0.474416	3.01893	0.00253669	0.063324
ENSMUSG00000023367	Tmem176a	3710.9	-0.803786	0.266324	-3.01807	0.00254389	0.0634105
ENSMUSG00000048240	Gng7	35.443	-1.04042	0.344939	-3.01623	0.00255937	0.0637027
ENSMUSG00000053044	Cd8b1	38.6611	2.93619	0.973719	3.01544	0.00256608	0.0637762
ENSMUSG00000005413	Hmox1	794.064	-2.11924	0.702988	-3.01461	0.0025731	0.0638574
ENSMUSG00000047507	Baiap3	62.0624	2.06863	0.686815	3.01192	0.00259603	0.0643322
ENSMUSG00000038178	Slc43a2	2849.72	1.5488	0.515022	3.00725	0.00263625	0.0652337
ENSMUSG00000029084	Cd38	1951.51	0.695153	0.231222	3.00643	0.00264334	0.0653141
ENSMUSG00000030149	Klrk1	37.1663	1.83137	0.609357	3.00542	0.00265216	0.0654366
ENSMUSG00000024151	Msh2	854.47	-0.384331	0.127937	-3.00406	0.00266401	0.0656312
ENSMUSG00000038022	Mindy4	61.0132	-1.21915	0.405952	-3.00319	0.00267164	0.0656312
ENSMUSG00000076435	Acsf2	1017.56	1.27631	0.424941	3.00349	0.002669	0.0656312
ENSMUSG00000116383	Apol10c-ps	97.681	2.97598	0.991222	3.00234	0.00267914	0.0657203
ENSMUSG00000049350	Zg16	29545.1	0.651889	0.217246	3.0007	0.00269361	0.0659798
ENSMUSG00000021666	Gfm2	923.41	0.287034	0.095711	2.99896	0.00270901	0.0662615
ENSMUSG00000021298	Gpr132	119.843	2.26638	0.755956	2.99803	0.00271735	0.0663698
ENSMUSG00000036667	Tcaf1	574.537	-1.02683	0.342603	-2.99715	0.00272517	0.0664652
ENSMUSG00000026480	Ncf2	369.971	1.19894	0.400197	2.99587	0.00273666	0.0666497
ENSMUSG00000032875	Arhgef17	384.3	-0.726624	0.24277	-2.99306	0.00276197	0.0671696
ENSMUSG00000047415	Gpr68	78.8932	1.19076	0.397922	2.99243	0.00276764	0.0672114
ENSMUSG00000026443	Lrrn2	27.8567	-1.10305	0.368734	-2.99146	0.00277643	0.0672324
ENSMUSG00000032228	Tcf12	2802.26	-0.600584	0.200765	-2.99148	0.00277628	0.0672324
ENSMUSG00000003546	Klc4	1814.03	0.448833	0.150155	2.98914	0.00279768	0.0673626
ENSMUSG00000025059	Gk	2597.56	1.20296	0.402423	2.98929	0.00279631	0.0673626
ENSMUSG00000027009	Itga4	957.29	2.33177	0.779989	2.9895	0.00279439	0.0673626
ENSMUSG00000029603	Dtx1	142.779	2.33749	0.781779	2.98996	0.00279011	0.0673626
ENSMUSG00000022462	Slc38a2	3266.79	-0.250913	0.083964	-2.98834	0.00280494	0.0674416
ENSMUSG00000024420	Zfp521	42.7621	1.53261	0.513171	2.98654	0.00282154	0.0677275
ENSMUSG00000029053	Prkcz	747.099	0.620521	0.207801	2.98613	0.00282531	0.0677275
ENSMUSG00000042254	Cilp	227	2.65331	0.888657	2.98575	0.0028288	0.0677275
ENSMUSG00000011148	Adssl1	107.008	-0.742396	0.248684	-2.9853	0.002833	0.0677327
ENSMUSG00000022435	Upk3a	13.6167	-1.64742	0.551956	-2.98469	0.00283866	0.0677725
ENSMUSG00000022555	Dgat1	4826.57	0.662514	0.222151	2.98226	0.00286126	0.0682161
ENSMUSG00000034450	Gulo	227.046	-1.41594	0.47513	-2.98012	0.0028814	0.0685999
ENSMUSG00000002396	Ocel1	376.363	0.617983	0.207436	2.97915	0.00289045	0.068623
ENSMUSG00000084910	C630043F03Rik	201.561	-1.33128	0.446862	-2.97917	0.00289031	0.068623
ENSMUSG00000029605	Oas1b	91.8544	2.36921	0.796342	2.97512	0.00292877	0.0693631
ENSMUSG00000049047	Armcx3	607.089	-0.555304	0.186656	-2.97501	0.0029298	0.0693631
ENSMUSG00000025735	Rhbdl1	23.4034	1.59039	0.534773	2.97395	0.00293991	0.0695056
ENSMUSG00000052221	Ppp1r36	17.3429	-2.06495	0.694757	-2.97219	0.00295688	0.0698096
ENSMUSG00000019969	Psen1	2744.08	0.330807	0.11136	2.9706	0.00297219	0.0700736
ENSMUSG00000038745	Nlrp6	1878.96	0.771465	0.259803	2.96943	0.00298356	0.0702441
ENSMUSG00000054469	Lclat1	1055.02	0.494462	0.166561	2.96865	0.00299107	0.0702694
ENSMUSG00000061666	Gdpd1	2318.95	0.724803	0.244168	2.96846	0.00299292	0.0702694
ENSMUSG00000022620	Arsa	371.593	0.642591	0.216556	2.96732	0.00300407	0.0704338
ENSMUSG00000025425	St8sia5	37.7493	-2.50953	0.845885	-2.96676	0.00300959	0.070466
ENSMUSG00000039206	Daglb	297.679	0.577216	0.194599	2.96617	0.0030153	0.0705023
ENSMUSG00000020788	Atp2a3	4323.36	0.83109	0.28035	2.96448	0.00303199	0.070795
ENSMUSG00000034035	Ccdc17	63.2058	1.02731	0.346845	2.96188	0.0030577	0.0711855
ENSMUSG00000040543	Pitpnm3	93.0536	-1.51595	0.511847	-2.96173	0.00305916	0.0711855
ENSMUSG00000042492	Tbc1d10b	1278.87	0.342434	0.115628	2.96152	0.00306129	0.0711855
ENSMUSG00000032120	C2cd2l	1218.5	0.600562	0.202907	2.95979	0.0030785	0.0713901
ENSMUSG00000051703	Tmem198	17.2305	1.59411	0.538579	2.95984	0.00307801	0.0713901
ENSMUSG00000033538	Casp4	432.866	0.541681	0.183143	2.95769	0.0030995	0.0714865
ENSMUSG00000037661	Gpr160	378.178	0.638787	0.215885	2.95892	0.00308721	0.0714865
ENSMUSG00000048234	Rnf149	2210.01	-1.08152	0.365646	-2.95782	0.00309823	0.0714865
ENSMUSG00000076462	Trbv2	8.9352	5.13675	1.73634	2.95837	0.00309267	0.0714865
ENSMUSG00000038502	Ptov1	759.487	-0.674564	0.228268	-2.95514	0.00312527	0.0719829
ENSMUSG00000027942	4933434E20Rik	1015.95	0.321407	0.108782	2.9546	0.00313074	0.0719996
ENSMUSG00000086470	Gm12580	10.2276	2.42462	0.820727	2.95423	0.00313447	0.0719996
ENSMUSG00000006362	Cbfa2t3	235.075	1.07576	0.364226	2.95355	0.00314138	0.0720083
ENSMUSG00000055932	Fto	1007.76	-0.443221	0.150073	-2.95336	0.00314334	0.0720083
ENSMUSG00000000290	Itgb2	597.692	1.74547	0.591912	2.94887	0.00318934	0.0726547
ENSMUSG00000020042	Btbd11	26.7703	2.10296	0.713808	2.94612	0.00321788	0.0726547
ENSMUSG00000022237	Ankrd33b	30.2632	1.7128	0.58077	2.94919	0.00318609	0.0726547
ENSMUSG00000026888	Grb14	82.0441	-1.19726	0.406399	-2.94602	0.00321888	0.0726547
ENSMUSG00000027210	Meis2	636.187	-1.40267	0.476093	-2.94622	0.00321688	0.0726547
ENSMUSG00000028262	Clca3a2	209.581	0.724551	0.245894	2.94659	0.00321294	0.0726547
ENSMUSG00000034220	Gpc1	457.131	-0.884249	0.300076	-2.94675	0.00321137	0.0726547
ENSMUSG00000047996	Prrg1	118.078	-0.808508	0.274241	-2.94817	0.00319663	0.0726547
ENSMUSG00000048163	Selplg	335.16	1.39611	0.47374	2.947	0.00320875	0.0726547
ENSMUSG00000048450	Msx1	138.253	-1.21504	0.41208	-2.94855	0.00319272	0.0726547
ENSMUSG00000068227	Il2rb	229.27	1.60393	0.543933	2.94877	0.0031904	0.0726547
ENSMUSG00000085786	Gm15987	52.5333	2.4745	0.840056	2.94564	0.00322292	0.0726547
ENSMUSG00000091575	2010016I18Rik	304.059	1.37782	0.467994	2.9441	0.0032389	0.0729183
ENSMUSG00000000031	H19	132.963	-1.76683	0.600419	-2.94265	0.00325412	0.0729705
ENSMUSG00000078867	Gm14418	29.6906	-1.48843	0.505808	-2.94267	0.00325392	0.0729705
ENSMUSG00000101462	Gm3052	40.9212	1.34095	0.455655	2.94292	0.00325136	0.0729705
ENSMUSG00000072109	A530040E14Rik	166.597	2.61725	0.889596	2.94207	0.00326029	0.0730124
ENSMUSG00000001995	Sipa1l2	625.641	-0.552902	0.18804	-2.94034	0.00327855	0.073036
ENSMUSG00000026357	Rgs18	24.7393	2.04608	0.695834	2.94047	0.00327711	0.073036
ENSMUSG00000031714	Gab1	441.19	-0.495191	0.168406	-2.94047	0.00327718	0.073036
ENSMUSG00000057346	Apol9a	562.99	1.41613	0.481579	2.94059	0.00327586	0.073036
ENSMUSG00000007207	Stx1a	213.964	-0.765144	0.260373	-2.93864	0.00329653	0.0730682
ENSMUSG00000022999	Lmbr1l	582.882	0.714747	0.243195	2.93899	0.00329288	0.0730682
ENSMUSG00000024787	Snx15	340.054	0.368823	0.125511	2.93858	0.00329722	0.0730682
ENSMUSG00000048644	Ctxn1	216.098	-1.21323	0.412816	-2.9389	0.00329378	0.0730682
ENSMUSG00000028042	Zbtb7b	2096.74	0.441636	0.150413	2.93615	0.00332315	0.0734512
ENSMUSG00000098905	Zfp953	204.409	0.539343	0.183667	2.93653	0.00331904	0.0734512
ENSMUSG00000043251	Exoc3l	27.948	1.16617	0.397295	2.93527	0.0033326	0.0735643
ENSMUSG00000023959	Clic5	2299.32	1.06499	0.363301	2.93144	0.00337395	0.0743804
ENSMUSG00000024863	Mbl2	285.525	2.73858	0.936493	2.92429	0.00345245	0.0751384
ENSMUSG00000029838	Ptn	345.785	-1.60743	0.54944	-2.92557	0.00343823	0.0751384
ENSMUSG00000030107	Usp18	427.538	1.84393	0.630463	2.92472	0.00344768	0.0751384
ENSMUSG00000034266	Batf	54.7618	2.1513	0.73506	2.9267	0.00342575	0.0751384
ENSMUSG00000036377	C530008M17Rik	812.95	1.13591	0.388413	2.92449	0.00345023	0.0751384
ENSMUSG00000037440	Vnn1	1789.25	1.75716	0.600578	2.92579	0.00343586	0.0751384
ENSMUSG00000056293	Gsdmc2	2070.86	4.08457	1.39626	2.92538	0.0034404	0.0751384
ENSMUSG00000062488	Ifit3b	137.372	1.72445	0.589602	2.92476	0.0034472	0.0751384
ENSMUSG00000074063	Osgin1	340.524	0.85331	0.291802	2.92427	0.00345261	0.0751384
ENSMUSG00000108931	Olfr1284	51.0345	0.74986	0.256191	2.92695	0.00342302	0.0751384
ENSMUSG00000022657	Cd96	64.3117	1.69544	0.580283	2.92174	0.0034808	0.0756551
ENSMUSG00000018537	Pcgf2	312.699	-0.549925	0.188254	-2.92118	0.00348705	0.075694
ENSMUSG00000079722	Ttll2	18.4963	2.94786	1.01017	2.91819	0.00352069	0.0763265
ENSMUSG00000052102	Gnpda1	913.847	0.883973	0.303186	2.91562	0.00354987	0.076861
ENSMUSG00000031337	Mtm1	758.801	0.583069	0.20002	2.91506	0.00355625	0.0769011
ENSMUSG00000000690	Hoxb6	9.80052	2.12182	0.728105	2.91416	0.00356646	0.0770237
ENSMUSG00000046532	Ar	16.8741	1.82913	0.627807	2.91352	0.00357384	0.077085
ENSMUSG00000037003	Tns2	312.575	0.405891	0.139338	2.913	0.00357977	0.0771149
ENSMUSG00000114253	Gm47798	45.5705	0.783279	0.268962	2.91223	0.00358857	0.0772065
ENSMUSG00000031865	Dctn1	1664.34	0.391621	0.13455	2.9106	0.00360736	0.0775126
ENSMUSG00000063698	Sfxn4	22.0947	1.25471	0.431204	2.90977	0.00361691	0.0776195
ENSMUSG00000033355	Rtp4	457.9	1.52948	0.525741	2.90918	0.00362376	0.0776684
ENSMUSG00000011034	Slc5a1	12652.6	1.51368	0.52047	2.9083	0.00363404	0.0777292
ENSMUSG00000064128	Cenpj	190.962	0.683049	0.234874	2.90815	0.00363576	0.0777292
ENSMUSG00000013089	Etv5	2884.38	-1.52328	0.524599	-2.90371	0.00368769	0.0781433
ENSMUSG00000018211	Wfdc15b	49.5061	-2.55967	0.881081	-2.90515	0.00367076	0.0781433
ENSMUSG00000021474	Sfxn1	2505.92	0.409948	0.141134	2.90468	0.00367631	0.0781433
ENSMUSG00000033416	Gucd1	2060.7	0.464528	0.160047	2.90245	0.00370252	0.0781433
ENSMUSG00000039114	Nrn1	145.078	-1.53885	0.530007	-2.90345	0.00369074	0.0781433
ENSMUSG00000055805	Fmnl1	486.949	2.21602	0.762563	2.90601	0.00366069	0.0781433
ENSMUSG00000058435	Btnl4	798.982	0.649594	0.223594	2.90524	0.00366971	0.0781433
ENSMUSG00000066357	Wdr6	699.747	-0.706165	0.243256	-2.90297	0.00369642	0.0781433
ENSMUSG00000068587	Mgam	19296.7	0.830237	0.285878	2.90417	0.00368227	0.0781433
ENSMUSG00000071723	Gspt2	44.9072	-0.923096	0.318113	-2.90179	0.00371037	0.0781433
ENSMUSG00000076461	Trbv1	11.0106	3.31331	1.14176	2.90194	0.00370861	0.0781433
ENSMUSG00000085666	Gm9855	60.1623	5.70808	1.96647	2.90271	0.00369946	0.0781433
ENSMUSG00000031295	Phka2	306.262	-0.514695	0.177427	-2.90087	0.00372125	0.0782753
ENSMUSG00000038214	Bend3	381.805	-0.610843	0.21064	-2.89993	0.00373244	0.0784137
ENSMUSG00000006728	Cdk4	3652.46	-0.618585	0.213355	-2.89933	0.00373963	0.078466
ENSMUSG00000049723	Mmp12	216.95	-1.55605	0.536762	-2.89895	0.00374418	0.078466
ENSMUSG00000002257	Def6	127.889	1.74909	0.6037	2.89728	0.00376412	0.0785928
ENSMUSG00000101585	1600010M07Rik	28.0166	1.44823	0.499858	2.89728	0.00376409	0.0785928
ENSMUSG00000112812	Gm47415	13.8055	2.88661	0.996177	2.89769	0.00375924	0.0785928
ENSMUSG00000034855	Cxcl10	68.0155	1.40882	0.486351	2.89671	0.00377103	0.0786402
ENSMUSG00000023328	Ache	114.628	-1.11013	0.383475	-2.89492	0.00379261	0.0787557
ENSMUSG00000038296	Galnt18	159.46	-1.22673	0.423772	-2.8948	0.00379402	0.0787557
ENSMUSG00000039013	Siglecf	122.197	1.93894	0.669669	2.89537	0.00378712	0.0787557
ENSMUSG00000052142	Rasal3	403.601	3.36656	1.163	2.89471	0.00379512	0.0787557
ENSMUSG00000033313	Fbxl8	119.854	0.727872	0.251613	2.89283	0.00381794	0.0791324
ENSMUSG00000024965	Fermt3	340.572	1.87606	0.648691	2.89207	0.0038271	0.0792
ENSMUSG00000063646	Jakmip1	564.009	0.38625	0.133568	2.89179	0.00383053	0.0792
ENSMUSG00000019864	Rtn4ip1	385.994	0.484048	0.167565	2.88871	0.00386823	0.0795842
ENSMUSG00000025533	Asl	548.732	-0.467238	0.161737	-2.88888	0.00386622	0.0795842
ENSMUSG00000026600	Soat1	1410.22	-0.480768	0.166472	-2.88798	0.00387724	0.0795842
ENSMUSG00000028199	Cryz	146.366	-0.787374	0.272552	-2.8889	0.00386591	0.0795842
ENSMUSG00000031378	Abcd1	747.733	0.952275	0.329622	2.889	0.00386475	0.0795842
ENSMUSG00000041995	Zbed3	429.915	-0.599188	0.207471	-2.88805	0.00387636	0.0795842
ENSMUSG00000002980	Bcam	670.25	-1.24063	0.429835	-2.8863	0.00389803	0.0796382
ENSMUSG00000026094	Stk17b	3042.97	0.851709	0.295023	2.88692	0.00389031	0.0796382
ENSMUSG00000033200	Tpsg1	217.432	0.611516	0.211881	2.88613	0.00390006	0.0796382
ENSMUSG00000055435	Maf	1383.55	1.16811	0.404768	2.88587	0.00390333	0.0796382
ENSMUSG00000085936	2610307P16Rik	9.96881	-1.63681	0.566953	-2.88703	0.00388903	0.0796382
ENSMUSG00000021539	Lect2	179.651	-2.01275	0.697652	-2.88503	0.00391377	0.0796646
ENSMUSG00000031304	Il2rg	574.309	1.93168	0.669732	2.88426	0.00392339	0.0796646
ENSMUSG00000034675	Dbn1	293.811	-1.08946	0.377707	-2.88441	0.00392153	0.0796646
ENSMUSG00000036098	Myrf	1910.72	-0.847738	0.293903	-2.88441	0.0039215	0.0796646
ENSMUSG00000036931	Nfkbid	104.177	1.64427	0.570236	2.88348	0.00393305	0.0797652
ENSMUSG00000054203	Ifi205	97.6314	1.10405	0.383126	2.8817	0.0039554	0.0801228
ENSMUSG00000030157	Clec2d	1066.94	0.923335	0.320469	2.8812	0.00396169	0.0801546
ENSMUSG00000042389	Tsen2	153.317	-0.479482	0.16645	-2.88063	0.00396881	0.080203
ENSMUSG00000086448	9330162012Rik	188.769	-1.29092	0.448215	-2.88013	0.00397507	0.080234
ENSMUSG00000064193	Gm4735	11.3329	2.31383	0.803541	2.87955	0.00398247	0.0802879
ENSMUSG00000031097	Tnni2	31.0453	-1.04022	0.361298	-2.87911	0.00398793	0.0803027
ENSMUSG00000023960	Enpp5	511.754	-0.505433	0.175747	-2.87591	0.00402863	0.0809993
ENSMUSG00000034785	Dio1	236.98	1.33403	0.463907	2.87564	0.00403207	0.0809993
ENSMUSG00000037818	Abhd18	156.158	0.763623	0.265738	2.8736	0.00405826	0.0813328
ENSMUSG00000115963	Abhd18	156.158	0.763623	0.265738	2.8736	0.00405826	0.0813328
ENSMUSG00000103472	Pcdhga7	34.7066	-1.50781	0.525375	-2.86997	0.00410517	0.082176
ENSMUSG00000037649	H2-DMa	557.297	1.50389	0.524088	2.86953	0.00411077	0.0821912
ENSMUSG00000023914	Mep1a	1151.26	2.50185	0.871986	2.86914	0.00411594	0.0821977
ENSMUSG00000034247	Plekhm1	999.486	0.491913	0.171489	2.86849	0.00412442	0.0822703
ENSMUSG00000003271	Sult2b1	957.949	0.872601	0.304418	2.86646	0.00415097	0.0825695
ENSMUSG00000074480	Mex3a	423.064	-1.30399	0.454952	-2.86622	0.00415401	0.0825695
ENSMUSG00000098112	Bin2	245.165	2.04258	0.712574	2.86649	0.00415051	0.0825695
ENSMUSG00000079491	H2-T10	89.1672	1.91907	0.669774	2.86525	0.00416683	0.0827274
ENSMUSG00000043458	Pcdhb12	18.0033	-1.96052	0.684561	-2.8639	0.00418455	0.0828853
ENSMUSG00000052477	C130026I21Rik	105.819	2.70862	0.945732	2.86405	0.00418264	0.0828853
ENSMUSG00000049744	Arhgap15	185.135	2.29085	0.800056	2.86336	0.00419172	0.0829305
ENSMUSG00000011254	Thg1l	337.07	-0.475651	0.166197	-2.86196	0.00421025	0.0831445
ENSMUSG00000028270	Gbp2	338.23	1.03745	0.362599	2.86115	0.00422101	0.0831445
ENSMUSG00000038780	Smurf1	1139.6	-0.574298	0.200728	-2.86107	0.00422213	0.0831445
ENSMUSG00000041716	Gm20604	285.514	-0.474199	0.165724	-2.86138	0.00421797	0.0831445
ENSMUSG00000001657	Hoxc8	22.6264	2.60435	0.910935	2.85898	0.00425004	0.0831762
ENSMUSG00000016495	Plgrkt	601.041	0.866704	0.303223	2.85831	0.00425909	0.0831762
ENSMUSG00000029062	Cdk11b	2100.47	0.40088	0.140301	2.85729	0.00427273	0.0831762
ENSMUSG00000031953	Tmem170	631.163	0.533754	0.186597	2.86046	0.00423024	0.0831762
ENSMUSG00000031970	Dbndd1	15.7933	-1.28665	0.450246	-2.85766	0.00426772	0.0831762
ENSMUSG00000034684	Sema3f	1175.21	-1.34741	0.471223	-2.8594	0.00424445	0.0831762
ENSMUSG00000038560	Sp6	66.0343	-1.56859	0.548977	-2.85731	0.00427253	0.0831762
ENSMUSG00000042642	Flad1	573.706	0.32476	0.113651	2.85751	0.00426978	0.0831762
ENSMUSG00000079800	AC125149.3	22.5058	3.17773	1.11131	2.85943	0.004244	0.0831762
ENSMUSG00000081665	Gm15922	27.8535	2.47045	0.864571	2.85743	0.00427083	0.0831762
ENSMUSG00000085028	Slc2a4rg-ps	149.946	1.32564	0.464144	2.85609	0.00428894	0.083396
ENSMUSG00000074896	Ifit3	595.561	2.01762	0.706562	2.85555	0.00429621	0.0834417
ENSMUSG00000048521	Cxcr6	49.0625	1.28902	0.45158	2.85446	0.00431097	0.0836327
ENSMUSG00000021423	Ly86	358.974	1.92192	0.673797	2.85237	0.00433948	0.0840899
ENSMUSG00000026554	Dcaf8	2171.39	-0.244924	0.0859137	-2.85081	0.00436077	0.0843098
ENSMUSG00000037339	Fam53a	554.361	-0.310809	0.109023	-2.85085	0.00436022	0.0843098
ENSMUSG00000054519	Zfp867	146.893	-0.476632	0.167216	-2.8504	0.00436642	0.0843231
ENSMUSG00000039676	Capsl	36.1777	-1.17639	0.41278	-2.84993	0.00437288	0.0843519
ENSMUSG00000042050	Wdr60	117.5	-0.686493	0.24099	-2.84864	0.00439063	0.0845982
ENSMUSG00000073399	Trim40	957.186	0.716199	0.251459	2.84817	0.00439713	0.0846274
ENSMUSG00000026012	Cd28	189.527	2.34784	0.825118	2.84546	0.00443469	0.0848691
ENSMUSG00000028698	Pik3r3	705.769	-0.880127	0.309229	-2.8462	0.00442439	0.0848691
ENSMUSG00000037408	Cnnm4	1495.46	0.564783	0.198436	2.84618	0.00442479	0.0848691
ENSMUSG00000042345	Ubash3a	28.4402	2.4565	0.863027	2.84638	0.00442195	0.0848691
ENSMUSG00000054404	Slfn5	927.14	1.18834	0.417587	2.84574	0.00443087	0.0848691
ENSMUSG00000021091	Serpina3n	2359.81	-1.36825	0.481026	-2.84445	0.0044488	0.0849476
ENSMUSG00000021216	Tubal3	581.804	0.96852	0.340463	2.84471	0.00444517	0.0849476
ENSMUSG00000028246	Faxc	125.79	-0.996054	0.35026	-2.84375	0.00445857	0.0850384
ENSMUSG00000007080	Pole	606.577	-0.547893	0.192735	-2.84272	0.00447301	0.0852181
ENSMUSG00000039395	Mreg	152.122	1.33023	0.468008	2.84233	0.00447853	0.0852276
ENSMUSG00000057143	Trim12c	883.327	0.971167	0.341848	2.84093	0.00449815	0.0855052
ENSMUSG00000022773	Ypel1	63.8239	-0.741921	0.261258	-2.8398	0.00451424	0.085715
ENSMUSG00000032177	Pde4a	89.8739	1.25659	0.443022	2.83641	0.00456242	0.086533
ENSMUSG00000086373	Gm11978	33.7241	-1.73925	0.613476	-2.83508	0.00458138	0.0867957
ENSMUSG00000073489	Ifi204	104.837	1.16305	0.410366	2.83418	0.00459437	0.0869447
ENSMUSG00000032036	Kirrel3	25.0762	-1.14562	0.404414	-2.83278	0.00461456	0.0870357
ENSMUSG00000034570	Inpp5j	218.115	0.500542	0.176694	2.83281	0.00461403	0.0870357
ENSMUSG00000057219	Armc7	189.74	0.662722	0.233941	2.83286	0.00461332	0.0870357
ENSMUSG00000001288	Rarg	245.9	-0.87083	0.307512	-2.83186	0.00462783	0.0870582
ENSMUSG00000018169	Mfng	110.445	2.07954	0.734501	2.83123	0.00463691	0.0870582
ENSMUSG00000022559	Fbxl6	344.799	0.465998	0.164583	2.83138	0.00463475	0.0870582
ENSMUSG00000027639	Samhd1	2269.55	1.01128	0.357069	2.83218	0.00462314	0.0870582
ENSMUSG00000060227	Casc4	547.358	-0.828585	0.292691	-2.83092	0.00464139	0.0870582
ENSMUSG00000063681	Crb1	20.3888	-2.65059	0.936639	-2.82989	0.00465633	0.087242
ENSMUSG00000025555	Farp1	736.063	-0.615108	0.217436	-2.82891	0.00467061	0.087413
ENSMUSG00000034509	Mad2l1bp	354.966	0.39761	0.14061	2.82774	0.00468772	0.0876366
ENSMUSG00000031887	Tradd	860.143	0.383404	0.135608	2.8273	0.00469417	0.0876606
ENSMUSG00000040836	Gpr161	111.502	-1.08849	0.385069	-2.82673	0.00470262	0.087722
ENSMUSG00000015950	Ncf1	431.988	2.02303	0.715781	2.82633	0.00470844	0.0877341
ENSMUSG00000042523	Dnal1	93.6732	-0.843535	0.298643	-2.82456	0.00473452	0.0881233
ENSMUSG00000024811	Tnks2	5037.07	-0.46553	0.164841	-2.82412	0.00474113	0.0881497
ENSMUSG00000070565	Rasal2	324.494	-0.797169	0.282322	-2.82362	0.00474852	0.0881905
ENSMUSG00000028064	Sema4a	2550.73	0.446528	0.158246	2.82173	0.00477649	0.0885162
ENSMUSG00000096727	Psmb9	659.345	1.32089	0.468104	2.82179	0.00477568	0.0885162
ENSMUSG00000079197	Psme2	3597.02	0.457825	0.162319	2.82053	0.00479448	0.0887528
ENSMUSG00000021365	Nedd9	3072.73	-0.4669	0.165575	-2.81987	0.00480425	0.0888368
ENSMUSG00000026556	Vangl2	243.819	-1.15841	0.411113	-2.81774	0.00483634	0.0892368
ENSMUSG00000113660	Gm5626	17.0044	-2.07742	0.737267	-2.81773	0.0048364	0.0892368
ENSMUSG00000048070	Pirt	269.726	-1.30344	0.462963	-2.81542	0.0048713	0.0897831
ENSMUSG00000085972	1110028F11Rik	204.147	-1.5526	0.551552	-2.81497	0.00487817	0.0898123
ENSMUSG00000022216	Psme1	2837.2	0.44084	0.156658	2.81403	0.00489245	0.0898191
ENSMUSG00000064065	Ipcef1	139.612	2.43427	0.865086	2.8139	0.00489441	0.0898191
ENSMUSG00000097347	Gm17275	250.235	0.886573	0.315063	2.81395	0.00489361	0.0898191
ENSMUSG00000020447	Npc1l1	4305.56	1.26224	0.448874	2.81201	0.00492334	0.0900579
ENSMUSG00000024896	Minpp1	2693.9	-0.960022	0.341342	-2.8125	0.00491587	0.0900579
ENSMUSG00000092517	Art2a-ps	105.729	1.02755	0.365381	2.81226	0.00491943	0.0900579
ENSMUSG00000020654	Adcy3	149.091	-0.665745	0.236922	-2.80997	0.00495464	0.0905328
ENSMUSG00000031838	Ifi30	2171.82	0.579138	0.206196	2.80867	0.00497469	0.0908014
ENSMUSG00000027457	Snph	84.5767	0.806195	0.287085	2.80821	0.00498176	0.0908329
ENSMUSG00000024292	Cyp4f14	5932.68	1.34202	0.478298	2.80581	0.00501896	0.0914128
ENSMUSG00000020638	Cmpk2	515.569	1.53967	0.549101	2.80398	0.00504766	0.0916832
ENSMUSG00000031523	Dlc1	304.321	-0.632037	0.225419	-2.80383	0.00505	0.0916832
ENSMUSG00000076543	Igkv4-74	309.003	1.54269	0.550173	2.80401	0.00504706	0.0916832
ENSMUSG00000097415	AU020206	1076.68	1.42925	0.509878	2.80312	0.00506103	0.0917853
ENSMUSG00000038079	Tmem237	177.251	-0.692841	0.247286	-2.80178	0.00508221	0.092071
ENSMUSG00000044033	Ccdc141	897.278	-1.4064	0.502066	-2.80123	0.00509087	0.0921296
ENSMUSG00000004665	Cnn2	912.334	1.40144	0.50053	2.79991	0.00511174	0.092228
ENSMUSG00000025076	Casp7	3398.56	0.501401	0.179125	2.79917	0.00512348	0.092228
ENSMUSG00000051950	B3glct	483.359	-0.562049	0.20078	-2.79933	0.0051209	0.092228
ENSMUSG00000095859	Ighv1-43	11.0378	1.9102	0.682403	2.79922	0.00512265	0.092228
ENSMUSG00000114319	Gm47509	12.4619	-2.14165	0.764831	-2.80016	0.00510767	0.092228
ENSMUSG00000102047	2010010A06Rik	30.2179	1.9558	0.699068	2.79773	0.00514635	0.0925417
ENSMUSG00000000903	Vpreb3	134.113	2.33197	0.833828	2.7967	0.00516275	0.0925913
ENSMUSG00000024955	Esrra	1767.68	0.454398	0.162524	2.79588	0.00517584	0.0925913
ENSMUSG00000025938	Slco5a1	263.4	-1.0707	0.383054	-2.79517	0.00518729	0.0925913
ENSMUSG00000029923	Rab19	174.742	0.589961	0.211042	2.79547	0.0051824	0.0925913
ENSMUSG00000044052	Ccr10	37.8251	1.12995	0.404176	2.79568	0.00517905	0.0925913
ENSMUSG00000046613	Vwa5b2	25.6675	1.68251	0.601752	2.79602	0.00517362	0.0925913
ENSMUSG00000071042	Rasgrp3	499.318	2.0147	0.720629	2.79575	0.00517789	0.0925913
ENSMUSG00000020431	Adcy1	392.069	-1.53861	0.550694	-2.79395	0.0052068	0.0927002
ENSMUSG00000023272	Creld2	1100.32	0.348989	0.124935	2.79336	0.0052164	0.0927002
ENSMUSG00000031621	Isx	1245.32	0.624526	0.223608	2.79296	0.00522289	0.0927002
ENSMUSG00000034071	Zfp551	29.8721	-0.909023	0.325401	-2.79355	0.00521332	0.0927002
ENSMUSG00000034427	Myo15b	8934.41	0.628746	0.225017	2.79422	0.00520258	0.0927002
ENSMUSG00000048264	Dip2c	357.409	-0.665728	0.238377	-2.79275	0.00522616	0.0927002
ENSMUSG00000021123	Rdh12	45.2158	1.86671	0.669477	2.78831	0.00529838	0.0937072
ENSMUSG00000032053	Pou2af1	1399.08	2.01084	0.721177	2.78828	0.00529889	0.0937072
ENSMUSG00000045411	2410002F23Rik	1056.29	-0.472452	0.169452	-2.78812	0.00530152	0.0937072
ENSMUSG00000045767	B230219D22Rik	2105.33	-0.299982	0.107601	-2.7879	0.00530501	0.0937072
ENSMUSG00000032495	Lrrc2	23.6765	-2.85219	1.02349	-2.78672	0.00532452	0.0938565
ENSMUSG00000045539	Sprr3	12.9685	-2.82455	1.01348	-2.78698	0.00532018	0.0938565
ENSMUSG00000020376	Rnf130	746.848	-0.43775	0.157143	-2.78569	0.00534146	0.0939748
ENSMUSG00000025196	Cpn1	112.64	-1.33355	0.478781	-2.7853	0.00534784	0.0939748
ENSMUSG00000076606	Igkj3	33.3006	2.49102	0.894268	2.78554	0.00534384	0.0939748
ENSMUSG00000030519	Apba2	10.0388	1.64005	0.589028	2.78434	0.00536372	0.094059
ENSMUSG00000036504	Phpt1	361.997	-0.61648	0.221401	-2.78445	0.00536183	0.094059
ENSMUSG00000049588	Ccdc69	70.5921	2.0437	0.73414	2.7838	0.00537263	0.0941086
ENSMUSG00000051969	Tlr11	21.1126	1.94208	0.697712	2.7835	0.00537764	0.0941086
ENSMUSG00000027078	Ube2l6	788.581	0.911235	0.327441	2.7829	0.00538758	0.0941856
ENSMUSG00000032788	Pdxk	2331.35	-0.60996	0.219266	-2.78182	0.00540547	0.0944012
ENSMUSG00000021886	Gpr65	137.178	1.11516	0.401152	2.77989	0.00543765	0.0948655
ENSMUSG00000026341	Actr3	12952.1	0.33646	0.121132	2.77764	0.00547557	0.0953311
ENSMUSG00000060862	Zbtb40	323.422	0.569932	0.205164	2.77794	0.00547052	0.0953311
ENSMUSG00000029598	Plbd2	737.936	-0.406889	0.146584	-2.77582	0.00550634	0.0957323
ENSMUSG00000040345	Arhgap9	216.107	1.73891	0.626497	2.77561	0.0055099	0.0957323
ENSMUSG00000029650	Slc46a3	481.047	1.32213	0.476413	2.77518	0.00551718	0.0957609
ENSMUSG00000023927	Satb1	180.398	2.22161	0.800999	2.77356	0.00554474	0.0958648
ENSMUSG00000032737	Inppl1	1525.94	0.3502	0.126267	2.7735	0.00554576	0.0958648
ENSMUSG00000056917	Sipa1	520.563	2.01015	0.724657	2.77393	0.00553839	0.0958648
ENSMUSG00000093622	Gm20703	12.5088	-1.91909	0.691746	-2.77427	0.00553263	0.0958648
ENSMUSG00000003484	Cyp4f18	201.031	2.04098	0.736307	2.77191	0.00557281	0.0962345
ENSMUSG00000039450	Dcxr	410.511	-0.664949	0.239947	-2.77124	0.00558437	0.096336
ENSMUSG00000001482	Def8	565.229	-0.382581	0.138121	-2.7699	0.00560742	0.0965943
ENSMUSG00000022831	Hcls1	611.96	1.82504	0.65893	2.7697	0.00561072	0.0965943
ENSMUSG00000079547	H2-DMb1	696.35	1.15725	0.417905	2.76917	0.00561994	0.0966397
ENSMUSG00000086902	Gm11728	22.1106	-1.70914	0.61734	-2.76856	0.00563043	0.0966397
ENSMUSG00000101952	Gm10550	8.96991	3.53744	1.27766	2.7687	0.00562808	0.0966397
ENSMUSG00000034449	Dhrs11	1666.34	0.75834	0.274013	2.76754	0.00564819	0.0968466
ENSMUSG00000004054	Map3k11	1184.52	0.27995	0.101264	2.76456	0.00570003	0.0973885
ENSMUSG00000027580	Helz2	1897.72	1.25062	0.452279	2.76516	0.00568953	0.0973885
ENSMUSG00000029797	Sspo	14.7778	2.58185	0.933795	2.7649	0.005694	0.0973885
ENSMUSG00000031133	Arhgef6	375.372	1.85886	0.67246	2.76426	0.00570515	0.0973885
ENSMUSG00000034910	Pygo1	42.9022	-1.15434	0.417722	-2.76342	0.00571996	0.0973885
ENSMUSG00000038910	Plcl2	600.194	0.670945	0.242776	2.76364	0.00571612	0.0973885
ENSMUSG00000078349	AW011738	25.439	2.35404	0.851819	2.76355	0.00571771	0.0973885
ENSMUSG00000020334	Slc22a4	234.76	0.984549	0.356334	2.76299	0.00572745	0.0974184
ENSMUSG00000019429	Ffar3	17.5138	2.47276	0.89546	2.76144	0.00575466	0.0976853
ENSMUSG00000030513	Pcsk6	617.386	-0.796264	0.288326	-2.76168	0.00575055	0.0976853
ENSMUSG00000033365	Ipo13	484.76	0.507311	0.183786	2.76034	0.00577419	0.0978298
ENSMUSG00000113032	Gm47578	43.8193	1.30742	0.473651	2.76031	0.0057747	0.0978298
ENSMUSG00000034919	Ttc22	826.886	0.605674	0.219461	2.75983	0.0057832	0.0978762
ENSMUSG00000029122	Evc	60.3312	0.742683	0.269151	2.75936	0.0057915	0.097919
ENSMUSG00000074261	Erich4	438.151	0.79358	0.287709	2.75827	0.00581076	0.098147
ENSMUSG00000038143	Stox2	304.725	-0.540585	0.196047	-2.75742	0.0058259	0.0983048
ENSMUSG00000041949	Tango6	145.472	-0.529702	0.192127	-2.75704	0.00583279	0.0983234
ENSMUSG00000058594	Fbh1	1401.33	0.416133	0.151036	2.7552	0.00586571	0.0987802
ENSMUSG00000015314	Slamf6	264.252	3.31055	1.20181	2.75464	0.00587574	0.0987845
ENSMUSG00000030739	Myh14	5031.6	0.404805	0.146966	2.75442	0.00587963	0.0987845
ENSMUSG00000036968	Cnpy4	386.49	-0.50143	0.182081	-2.75389	0.00588924	0.0987845
ENSMUSG00000038860	Garnl3	45.9246	-0.881519	0.320088	-2.75399	0.00588742	0.0987845
ENSMUSG00000058921	Slc10a5	313.362	0.78894	0.286598	2.75277	0.00590929	0.0989253
ENSMUSG00000062591	Tubb4a	418.479	-1.42943	0.519227	-2.75299	0.00590543	0.0989253
ENSMUSG00000018983	E2f2	728.609	0.715688	0.260033	2.75229	0.00591797	0.098973
ENSMUSG00000000244	Tspan32	178.158	2.18605	0.794919	2.75003	0.00595906	0.0992689
ENSMUSG00000022652	Morc1	35.0161	-1.43023	0.520018	-2.75034	0.00595342	0.0992689
ENSMUSG00000031996	Aplp2	7624.77	-0.523524	0.190347	-2.75037	0.00595277	0.0992689
ENSMUSG00000097062	Gm17586	83.7432	-1.14335	0.415693	-2.75046	0.00595114	0.0992689
ENSMUSG00000033788	Dysf	165.049	-1.14477	0.416374	-2.74938	0.00597085	0.0992773
ENSMUSG00000058145	Adamts17	209.147	-1.48582	0.540426	-2.74936	0.00597126	0.0992773
ENSMUSG00000024340	Btnl2	1424.06	0.83723	0.304627	2.74838	0.00598906	0.0994261
ENSMUSG00000037542	Aldh8a1	38.2206	1.10558	0.402288	2.74822	0.00599192	0.0994261
ENSMUSG00000003452	Bicd1	244.533	-0.642794	0.234013	-2.74683	0.00601739	0.0994597
ENSMUSG00000024388	Myo7b	4781.35	0.505957	0.184182	2.74705	0.00601344	0.0994597
ENSMUSG00000041594	Tmtc4	1418.23	-1.09862	0.399958	-2.74685	0.00601707	0.0994597
ENSMUSG00000052384	Nrros	201.989	1.54509	0.56248	2.74693	0.00601568	0.0994597
ENSMUSG00000023994	Nfya	504.598	0.382793	0.139437	2.74527	0.00604603	0.0995444
ENSMUSG00000024339	Tap2	612.097	1.20874	0.440207	2.74585	0.00603537	0.0995444
ENSMUSG00000029490	Mfsd7a	76.5349	0.638566	0.232549	2.74594	0.00603375	0.0995444
ENSMUSG00000073492	Gm10521	12.8748	2.66021	0.969124	2.74496	0.00605183	0.0995444
ENSMUSG00000115906	Nfya	504.598	0.382793	0.139437	2.74527	0.00604603	0.0995444
ENSMUSG00000020598	Nrcam	10.289	-2.01518	0.734321	-2.74428	0.00606432	0.0996533
ENSMUSG00000021271	Zfp839	185.9	0.512947	0.187001	2.74302	0.00608771	0.0998753
ENSMUSG00000029819	Npy	148.507	-1.80081	0.656827	-2.74167	0.00611271	0.0998753
ENSMUSG00000034459	Ifit1	1107.99	1.69263	0.617194	2.74246	0.00609802	0.0998753
ENSMUSG00000052595	A1cf	656.599	0.808315	0.29471	2.74275	0.00609275	0.0998753
ENSMUSG00000078439	Smim24	9793.88	0.753089	0.274684	2.74165	0.00611313	0.0998753
ENSMUSG00000079442	St6galnac4	153.018	0.954712	0.348204	2.74182	0.00611005	0.0998753
ENSMUSG00000020310	Madcam1	170.774	1.79061	0.65336	2.74061	0.00613252	0.0998964
ENSMUSG00000025185	Loxl4	69.2353	-0.77588	0.283063	-2.74102	0.00612496	0.0998964
ENSMUSG00000044786	Zfp36	1732.68	0.590507	0.215483	2.74039	0.0061366	0.0998964
ENSMUSG00000089728	Clec2f	48.233	-1.16651	0.425683	-2.74032	0.00613797	0.0998964
ENSMUSG00000115486	Gm49017	19.2174	1.25128	0.45672	2.73972	0.00614921	0.0999835
ENSMUSG00000032232	Cgnl1	986.939	-1.09699	0.400506	-2.73902	0.00616229	0.1001
ENSMUSG00000087366	Junos	27.6574	-1.27354	0.465317	-2.73694	0.00620136	0.100639
ENSMUSG00000040451	Sgms1	1423.61	-0.721194	0.263631	-2.73562	0.00622634	0.100948
ENSMUSG00000001911	Nfix	597.957	-0.623471	0.228137	-2.73288	0.00627829	0.101627
ENSMUSG00000030726	Pold3	1303.08	-0.478487	0.175092	-2.73278	0.00628024	0.101627
ENSMUSG00000039936	Pik3cd	490.564	2.1211	0.77628	2.73239	0.00628776	0.101652
ENSMUSG00000018819	Lsp1	823.72	1.70154	0.62306	2.73094	0.00631533	0.102001
ENSMUSG00000037029	Zfp146	795.686	-0.370649	0.135801	-2.72936	0.00634575	0.102395
ENSMUSG00000027860	Vangl1	544.354	-1.18366	0.433783	-2.72869	0.00635859	0.102504
ENSMUSG00000040596	Pogk	570.229	-0.509746	0.187008	-2.72579	0.00641471	0.103116
ENSMUSG00000066878	Gm10184	508.824	-8.89837	3.26404	-2.72619	0.00640704	0.103116
ENSMUSG00000071005	Ccl19	40.878	5.05126	1.85313	2.72579	0.00641473	0.103116
ENSMUSG00000024357	Sil1	509.491	-0.589857	0.21644	-2.72527	0.00642482	0.10318
ENSMUSG00000020589	Fam49a	182.684	1.4083	0.516836	2.72485	0.00643312	0.103216
ENSMUSG00000031861	Lpar2	246.557	-0.819254	0.300762	-2.72393	0.0064511	0.103251
ENSMUSG00000035678	Tnfsf9	208.097	-0.870212	0.319551	-2.72323	0.00646465	0.103251
ENSMUSG00000038351	Sgsm2	291.601	-0.502295	0.184467	-2.72295	0.00647016	0.103251
ENSMUSG00000039501	Znfx1	1159.05	0.631257	0.231807	2.7232	0.00646525	0.103251
ENSMUSG00000041570	Camsap2	531.824	-0.522524	0.191797	-2.72437	0.00644253	0.103251
ENSMUSG00000063953	Amd2	22.22	-1.54355	0.566885	-2.72287	0.00647182	0.103251
ENSMUSG00000109715	Gm45606	30.6582	1.48585	0.545758	2.72254	0.00647823	0.103256
ENSMUSG00000037965	Zc3h7a	1874.82	0.487584	0.179139	2.72182	0.00649233	0.103384
ENSMUSG00000021208	Ifi27l2b	8350.16	0.949181	0.348892	2.72056	0.00651714	0.10345
ENSMUSG00000021340	Gpld1	892.188	-1.20682	0.443472	-2.72129	0.00650278	0.10345
ENSMUSG00000022769	Sdf2l1	769.189	0.414128	0.152245	2.72014	0.0065255	0.10345
ENSMUSG00000028656	Cap1	8957.57	0.29735	0.109317	2.72006	0.00652693	0.10345
ENSMUSG00000090252	Gm16028	31.9948	2.62389	0.964402	2.72075	0.0065135	0.10345
ENSMUSG00000037406	Htra4	28.383	2.40861	0.885732	2.71935	0.0065411	0.103578
ENSMUSG00000015709	Arnt2	593.756	-0.942976	0.347121	-2.71656	0.00659636	0.104233
ENSMUSG00000029723	Tsc22d4	1160.37	0.662078	0.243689	2.7169	0.00658964	0.104233
ENSMUSG00000043079	Synpo	913.221	0.784998	0.288992	2.71634	0.0066009	0.104233
ENSMUSG00000038260	Trpm4	1616.44	0.364908	0.134382	2.71546	0.00661844	0.104316
ENSMUSG00000112388	AI463170	29.9172	-1.13466	0.417816	-2.7157	0.00661359	0.104316
ENSMUSG00000040033	Stat2	919.372	1.08385	0.399331	2.71418	0.00664409	0.104576
ENSMUSG00000045932	Ifit2	258.01	0.929084	0.342328	2.71402	0.0066473	0.104576
ENSMUSG00000040907	Atp1a3	73.7581	1.49447	0.550799	2.71327	0.00666232	0.104716
ENSMUSG00000062170	Fmr1nb	11.069	-4.36119	1.60794	-2.71229	0.00668207	0.104929
ENSMUSG00000100594	2810414N06Rik	23.5163	-0.985315	0.363402	-2.71137	0.00670063	0.105123
ENSMUSG00000020476	Dbnl	2532.73	0.290606	0.107222	2.71032	0.00672174	0.105302
ENSMUSG00000051498	Tlr6	47.4164	1.33158	0.491323	2.71019	0.00672445	0.105302
ENSMUSG00000043439	Epop	117.679	-1.08499	0.400803	-2.70703	0.00678879	0.106212
ENSMUSG00000002808	Epdr1	91.7146	-0.557487	0.206033	-2.70582	0.00681357	0.106227
ENSMUSG00000022665	Ccdc80	188.18	-0.89301	0.330322	-2.70345	0.00686229	0.106227
ENSMUSG00000023952	Gtpbp2	2084.01	0.679492	0.251219	2.70478	0.00683504	0.106227
ENSMUSG00000024500	Ppp2r2b	125.924	-1.52431	0.563926	-2.70303	0.00687113	0.106227
ENSMUSG00000025198	Erlin1	1040.27	0.511767	0.189292	2.70359	0.00685954	0.106227
ENSMUSG00000027317	Ppp1r14d	1794.07	0.582306	0.2154	2.70336	0.00686414	0.106227
ENSMUSG00000030323	Ift122	161.776	-0.690368	0.255354	-2.70358	0.00685974	0.106227
ENSMUSG00000030954	Gp2	78.9973	1.86652	0.690464	2.70328	0.00686586	0.106227
ENSMUSG00000037315	Jade3	538.018	-0.594183	0.219803	-2.70326	0.00686636	0.106227
ENSMUSG00000046861	Hectd3	1749.08	0.422488	0.156215	2.70452	0.00684028	0.106227
ENSMUSG00000052751	Repin1	224.116	-0.416585	0.154104	-2.70327	0.00686605	0.106227
ENSMUSG00000075576	Gm12359	20.6465	1.16751	0.431807	2.70377	0.00685582	0.106227
ENSMUSG00000115018	AL732309.1	136.343	0.786494	0.29076	2.70496	0.00683126	0.106227
ENSMUSG00000030616	Sytl2	776.665	0.759009	0.280893	2.70213	0.00688961	0.106319
ENSMUSG00000086390	1810019D21Rik	288.071	-0.570287	0.211043	-2.70223	0.00688759	0.106319
ENSMUSG00000086502	B130055M24Rik	44.6961	0.84486	0.312752	2.70138	0.00690533	0.106465
ENSMUSG00000036918	Ttc7	1779.25	0.459608	0.170189	2.70058	0.00692184	0.106623
ENSMUSG00000005763	Cd247	103.898	2.04684	0.758563	2.69831	0.00696922	0.106701
ENSMUSG00000017950	Hnf4a	13456.1	0.45529	0.168676	2.69921	0.00695049	0.106701
ENSMUSG00000020949	Fkbp3	1001.87	-0.339998	0.126006	-2.69827	0.00697002	0.106701
ENSMUSG00000028277	Ube2j1	2260.86	0.325541	0.120589	2.69959	0.0069425	0.106701
ENSMUSG00000031981	Capn9	247.011	0.730638	0.270767	2.6984	0.0069674	0.106701
ENSMUSG00000038843	Gcnt1	295.127	1.50154	0.556417	2.69859	0.00696337	0.106701
ENSMUSG00000042350	Arel1	1237.12	0.393061	0.145674	2.69823	0.00697094	0.106701
ENSMUSG00000031438	Rnf128	6918.69	0.413746	0.153363	2.69782	0.00697953	0.106737
ENSMUSG00000106173	Gm42764	22.788	1.34787	0.499792	2.69687	0.00699948	0.106945
ENSMUSG00000063268	Parp10	494.751	0.794403	0.294651	2.69608	0.00701607	0.107102
ENSMUSG00000025491	Ifitm1	2777.41	-1.30678	0.485127	-2.69369	0.00706655	0.107181
ENSMUSG00000028830	AU040320	3144.17	0.337604	0.125384	2.69256	0.00709065	0.107181
ENSMUSG00000028976	Slc2a5	985.4	1.24607	0.462614	2.69355	0.00706957	0.107181
ENSMUSG00000031627	Irf2	1304.61	0.548123	0.203478	2.69377	0.00706488	0.107181
ENSMUSG00000034912	Mdga2	26.4999	-1.6854	0.625933	-2.69261	0.00708941	0.107181
ENSMUSG00000036580	Spg20	828.314	-0.524138	0.194572	-2.6938	0.00706427	0.107181
ENSMUSG00000047986	Palm3	9.17434	3.0922	1.14789	2.69382	0.00706382	0.107181
ENSMUSG00000052137	Rbm12b2	332.265	0.59474	0.220684	2.69499	0.00703908	0.107181
ENSMUSG00000059474	Mbtd1	928.731	-0.366471	0.136088	-2.69289	0.00708351	0.107181
ENSMUSG00000071547	Nt5dc2	99.5346	-0.839962	0.311679	-2.69496	0.0070398	0.107181
ENSMUSG00000084274	Gm12504	11.8405	-1.50625	0.55933	-2.69295	0.00708226	0.107181
ENSMUSG00000025557	Slc15a1	3017.09	1.48896	0.553294	2.69109	0.00712199	0.107367
ENSMUSG00000040714	Klc3	75.1045	-0.906609	0.336861	-2.69135	0.00711641	0.107367
ENSMUSG00000042289	Hsd3b7	1147.33	-0.626656	0.232843	-2.69132	0.0071169	0.107367
ENSMUSG00000027636	Sla2	44.5089	1.55056	0.576316	2.69047	0.00713508	0.107469
ENSMUSG00000033644	Piwil2	163.083	-1.70853	0.635227	-2.68964	0.00715287	0.107642
ENSMUSG00000042988	Notum	1939.41	-1.73514	0.645257	-2.68907	0.00716515	0.107731
ENSMUSG00000067297	Ifit1bl2	1922.62	0.801693	0.298176	2.68866	0.007174	0.107769
ENSMUSG00000031402	Mpp1	3657.31	0.793493	0.295177	2.6882	0.00718388	0.107822
ENSMUSG00000030254	Rad18	336.095	-0.376281	0.140106	-2.68568	0.00723821	0.108541
ENSMUSG00000023045	Soat2	1260.73	0.942093	0.350844	2.68522	0.00724827	0.108596
ENSMUSG00000053977	Cd8a	147.826	1.34839	0.502569	2.68301	0.00729638	0.109221
ENSMUSG00000057614	Gnai1	248.578	-1.05089	0.391767	-2.68243	0.00730893	0.109268
ENSMUSG00000090103	Gm16094	18.4359	2.9227	1.08964	2.68227	0.00731244	0.109268
ENSMUSG00000020142	Slc1a4	888.106	-1.08438	0.404417	-2.68134	0.00733274	0.109415
ENSMUSG00000070304	Scn2b	63.0738	0.787072	0.293549	2.68123	0.00733517	0.109415
ENSMUSG00000031165	Was	201.973	2.11186	0.787769	2.68081	0.0073445	0.109458
ENSMUSG00000020644	Id2	1151.6	-0.493309	0.184055	-2.68023	0.00735717	0.109551
ENSMUSG00000094747	Olfr1307	53.9184	0.910446	0.339762	2.67966	0.00736978	0.109642
ENSMUSG00000030592	Ryr1	30.5129	1.92791	0.719634	2.67901	0.00738399	0.109758
ENSMUSG00000019558	Slc6a8	8639.55	0.762558	0.284689	2.67857	0.00739377	0.109807
ENSMUSG00000115869	Gm31814	9.3326	4.79895	1.79265	2.67701	0.00742835	0.110224
ENSMUSG00000047153	Khnyn	1789.47	0.634946	0.237245	2.67632	0.00744346	0.110352
ENSMUSG00000028101	Pias3	424.751	0.473086	0.176792	2.67595	0.00745187	0.11038
ENSMUSG00000038572	Bpifb5	1320.2	-2.05747	0.769016	-2.67545	0.00746281	0.110419
ENSMUSG00000051736	Fam229b	23.8944	-0.993531	0.37138	-2.67524	0.00746754	0.110419
ENSMUSG00000113019	Gm47467	9.18382	-1.61969	0.605711	-2.67402	0.0074947	0.110725
ENSMUSG00000061531	Tmem236	2180.35	0.740597	0.277106	2.67261	0.00752634	0.111095
ENSMUSG00000015966	Il17rb	101.331	1.12099	0.419746	2.67063	0.00757099	0.111657
ENSMUSG00000037025	Foxa2	97.4865	-0.911835	0.341684	-2.66865	0.00761575	0.112123
ENSMUSG00000040483	Xaf1	273.934	1.22541	0.45918	2.6687	0.00761447	0.112123
ENSMUSG00000038642	Ctss	4063.77	0.737117	0.276368	2.66716	0.00764948	0.112522
ENSMUSG00000020653	Klf11	312.08	-0.52866	0.198307	-2.66587	0.00767894	0.112857
ENSMUSG00000027463	Slc52a3	1018.23	0.848073	0.318166	2.6655	0.0076873	0.112882
ENSMUSG00000074264	Amy1	25.7016	-1.16188	0.435996	-2.66489	0.00770124	0.112989
ENSMUSG00000031750	Il34	202.325	0.681376	0.255796	2.66375	0.00772753	0.113277
ENSMUSG00000024164	C3	2690.18	1.43825	0.540162	2.66263	0.00775336	0.113558
ENSMUSG00000020776	Fbf1	463.612	-0.365584	0.137339	-2.66192	0.00776969	0.113687
ENSMUSG00000049436	Upk1b	84.4059	0.964996	0.362554	2.66166	0.00777557	0.113687
ENSMUSG00000107068	Gm42742	382.157	0.490442	0.184296	2.66116	0.00778729	0.11376
ENSMUSG00000024163	Mapk8ip3	814.444	0.859901	0.323171	2.66082	0.00779499	0.113775
ENSMUSG00000020261	Slc36a1	702.013	1.01147	0.380259	2.65996	0.00781492	0.113968
ENSMUSG00000090246	Gm17017	23.6499	2.41382	0.907673	2.65935	0.00782924	0.114078
ENSMUSG00000093979	Gm2237	44.4249	-1.05134	0.39539	-2.65899	0.00783763	0.114103
ENSMUSG00000042515	Mum1l1	17.4866	-1.74174	0.655248	-2.65813	0.00785747	0.114293
ENSMUSG00000001123	Lgals9	12046.1	0.423224	0.1593	2.65677	0.00788923	0.114372
ENSMUSG00000031167	Rbm3	8851.33	-0.775304	0.291824	-2.65675	0.00788982	0.114372
ENSMUSG00000039081	Zfp503	316.988	-1.0714	0.403263	-2.65683	0.00788789	0.114372
ENSMUSG00000089663	Gm15651	19.726	-1.31972	0.496673	-2.65711	0.00788126	0.114372
ENSMUSG00000017390	Aldoc	630.667	-1.16555	0.438849	-2.65593	0.00790902	0.114373
ENSMUSG00000037754	Ppp1r16b	410.113	1.75997	0.662536	2.65642	0.00789759	0.114373
ENSMUSG00000047264	Zfp358	262.428	-0.559821	0.210785	-2.65588	0.00791008	0.114373
ENSMUSG00000040524	Zfp609	1008.2	-0.460245	0.173321	-2.65546	0.00792015	0.114421
ENSMUSG00000031659	Adcy7	543.201	1.87156	0.704929	2.65496	0.00793183	0.114492
ENSMUSG00000095253	Zfp799	261.118	-0.637869	0.240416	-2.65319	0.00797346	0.114995
ENSMUSG00000089715	Cbx6	891.048	-0.62379	0.235138	-2.65287	0.00798116	0.115009
ENSMUSG00000000295	Hddc2	369.351	-0.609085	0.229797	-2.65053	0.0080365	0.115512
ENSMUSG00000045005	Fzd5	1596.43	0.329319	0.124237	2.65074	0.0080315	0.115512
ENSMUSG00000116594	AC133488.1	413.864	0.996389	0.375884	2.65079	0.00803046	0.115512
ENSMUSG00000038332	Sesn1	895.569	0.857185	0.323606	2.64885	0.00807662	0.11599
ENSMUSG00000020388	Pdlim4	126.894	-1.01096	0.382006	-2.64645	0.00813407	0.116323
ENSMUSG00000022442	Ttll1	93.3515	-0.507341	0.191646	-2.64728	0.00811411	0.116323
ENSMUSG00000022755	Adgrg7	4222.49	0.651494	0.246127	2.64698	0.00812137	0.116323
ENSMUSG00000025157	Zdhhc16	714.756	-0.455968	0.172245	-2.64721	0.00811588	0.116323
ENSMUSG00000031748	Gnao1	276.405	-0.670072	0.253191	-2.64651	0.0081328	0.116323
ENSMUSG00000092627	D130058E05Rik	23.0694	-1.30125	0.491799	-2.64591	0.00814715	0.116412
ENSMUSG00000029032	Arhgef16	1801.23	0.246138	0.0930717	2.6446	0.00817871	0.116471
ENSMUSG00000037263	Aldh3b3	11.1296	3.23807	1.22439	2.64464	0.00817788	0.116471
ENSMUSG00000040710	St8sia4	319.255	1.73143	0.6547	2.64462	0.00817837	0.116471
ENSMUSG00000115027	Vmn1r81	68.4937	1.09909	0.41554	2.64496	0.00817004	0.116471
ENSMUSG00000005686	Ampd3	550.304	0.574079	0.217161	2.64356	0.00820382	0.116621
ENSMUSG00000054074	Skida1	24.115	2.01951	0.763928	2.64359	0.00820329	0.116621
ENSMUSG00000054169	Ceacam10	661.628	-1.08449	0.410275	-2.64332	0.00820981	0.116621
ENSMUSG00000000142	Axin2	1851.7	-0.927684	0.351146	-2.64187	0.00824494	0.116924
ENSMUSG00000037010	Apln	180.729	-1.09881	0.415903	-2.64199	0.00824211	0.116924
ENSMUSG00000020608	Smc6	1366.73	0.364471	0.137989	2.64132	0.00825844	0.116927
ENSMUSG00000026676	Ccdc3	1139.65	-1.34581	0.509528	-2.6413	0.00825896	0.116927
ENSMUSG00000022488	Nckap1l	760.629	1.81714	0.688594	2.63892	0.00831708	0.117652
ENSMUSG00000030271	Ogg1	197	-0.616799	0.233784	-2.63833	0.00833149	0.117728
ENSMUSG00000035861	Tmprss11b	10.1905	-2.25375	0.854298	-2.63814	0.00833629	0.117728
ENSMUSG00000091721	Gimd1	701.819	1.26373	0.479231	2.637	0.00836433	0.118025
ENSMUSG00000027861	Casq2	52.889	-0.980276	0.37184	-2.63628	0.00838199	0.118078
ENSMUSG00000039607	Rbms3	367.596	-0.986609	0.374223	-2.63642	0.00837863	0.118078
ENSMUSG00000029826	Zc3hav1	2362.11	0.508705	0.1931	2.63441	0.00842829	0.118632
ENSMUSG00000002108	Nr1h3	398.305	0.795204	0.301987	2.63323	0.00845762	0.118662
ENSMUSG00000013698	Pea15a	1881.07	-0.555199	0.210868	-2.63292	0.00846537	0.118662
ENSMUSG00000031538	Plat	6020.98	-1.79251	0.680645	-2.63355	0.0084498	0.118662
ENSMUSG00000049493	Pls1	8126	0.877842	0.333405	2.63296	0.00846451	0.118662
ENSMUSG00000097254	C430042M11Rik	63.0554	0.59519	0.226039	2.63313	0.00846019	0.118662
ENSMUSG00000087266	Gm15991	11.6337	3.66211	1.39115	2.63243	0.00847774	0.118718
ENSMUSG00000094940	Ighv1-84	157.214	2.60981	0.991492	2.6322	0.00848337	0.118718
ENSMUSG00000102888	Ighv1-11	32.8199	2.26363	0.860272	2.6313	0.00850592	0.118936
ENSMUSG00000031266	Gla	391.008	-0.706916	0.268724	-2.63064	0.00852234	0.118969
ENSMUSG00000083282	Ctsf	113.677	-0.563814	0.214321	-2.6307	0.00852105	0.118969
ENSMUSG00000052496	Pkdrej	9.60873	-1.39946	0.532275	-2.62921	0.00855832	0.119123
ENSMUSG00000059857	Ntng1	30.2016	-1.42016	0.540163	-2.62913	0.00856044	0.119123
ENSMUSG00000066829	Zfp810	269.899	-0.482944	0.183657	-2.6296	0.00854845	0.119123
ENSMUSG00000115354	Gm49083	116.929	-0.991877	0.37727	-2.62909	0.00856141	0.119123
ENSMUSG00000018012	Rac3	119.408	-1.03446	0.393933	-2.62597	0.00864024	0.120105
ENSMUSG00000026737	Pip4k2a	411.834	1.44432	0.550061	2.62574	0.00864616	0.120105
ENSMUSG00000035929	H2-Q4	1131.9	1.06792	0.40677	2.62536	0.00865569	0.120139
ENSMUSG00000020263	Appl2	1436.18	-0.359242	0.136858	-2.62492	0.00866704	0.120199
ENSMUSG00000022126	Acod1	47.6333	1.62119	0.617771	2.62426	0.00868381	0.120266
ENSMUSG00000041058	Wwp1	993.693	-0.504972	0.19244	-2.62405	0.00868903	0.120266
ENSMUSG00000095612	Ighv5-4	756.897	1.10491	0.421097	2.62389	0.00869318	0.120266
ENSMUSG00000031835	Mbtps1	2887.88	-0.396892	0.151303	-2.62316	0.00871191	0.120326
ENSMUSG00000032121	Tmem218	101.965	-0.689832	0.262983	-2.62311	0.00871323	0.120326
ENSMUSG00000108084	Gm7932	120.427	-1.1993	0.457243	-2.62289	0.00871877	0.120326
ENSMUSG00000031732	Phlpp2	1064.89	0.782193	0.298271	2.62243	0.00873062	0.120392
ENSMUSG00000029385	Ccng2	1922.21	0.735139	0.280369	2.62204	0.00874045	0.12043
ENSMUSG00000028977	Casz1	1018.15	0.376368	0.143608	2.62081	0.00877217	0.120671
ENSMUSG00000034848	Ttc21b	266.313	-0.505865	0.193004	-2.62101	0.00876709	0.120671
ENSMUSG00000024131	Slc3a1	2545.95	0.954201	0.364234	2.61975	0.00879947	0.120948
ENSMUSG00000035270	Impg2	64.5227	-1.05448	0.402613	-2.61909	0.00881651	0.121084
ENSMUSG00000000202	Btbd17	52.4263	-1.4488	0.553229	-2.61881	0.00882368	0.121085
ENSMUSG00000073902	Gm1966	239.108	3.13214	1.19626	2.61827	0.00883758	0.121178
ENSMUSG00000071531	Gprin2	28.5797	-1.55181	0.592968	-2.61702	0.00887002	0.121524
ENSMUSG00000006205	Htra1	1537.17	-0.748531	0.286183	-2.61557	0.00890793	0.121945
ENSMUSG00000018500	Adora2b	52.7222	1.08415	0.414683	2.61441	0.00893808	0.122041
ENSMUSG00000035699	Slc51a	1717.65	1.24409	0.475896	2.6142	0.0089436	0.122041
ENSMUSG00000041773	Enc1	717.746	-0.745745	0.285297	-2.61392	0.00895089	0.122041
ENSMUSG00000098678	Mroh6	11.3251	1.62414	0.621237	2.61436	0.00893939	0.122041
ENSMUSG00000112073	Gm47101	17.3785	-1.68925	0.646247	-2.61393	0.00895062	0.122041
ENSMUSG00000025497	Cdhr5	12041.8	0.543342	0.20793	2.6131	0.00897259	0.122141
ENSMUSG00000073408	Mucl3	303.311	-3.68936	1.41187	-2.6131	0.00897251	0.122141
ENSMUSG00000046006	Gapt	26.4311	2.28191	0.873624	2.61201	0.00900115	0.122432
ENSMUSG00000052026	Slc6a7	43.3117	1.646	0.630233	2.61173	0.00900864	0.122435
ENSMUSG00000001281	Itgb7	268.402	1.55165	0.594277	2.61098	0.00902832	0.122605
ENSMUSG00000041515	Irf8	1416.54	1.00174	0.383707	2.6107	0.00903574	0.122607
ENSMUSG00000027375	Mal	446.301	-1.2015	0.460478	-2.60926	0.00907392	0.122831
ENSMUSG00000031757	Mt4	8.98972	-2.6345	1.00948	-2.60976	0.0090607	0.122831
ENSMUSG00000032537	Ephb1	9.66767	2.02638	0.776547	2.60947	0.00906814	0.122831
ENSMUSG00000039480	Nt5dc1	444.883	-0.279253	0.107093	-2.60757	0.00911879	0.123242
ENSMUSG00000039873	Neurl2	13.8398	1.50525	0.577253	2.60761	0.00911768	0.123242
ENSMUSG00000004709	Cd244a	228.374	-0.575801	0.220962	-2.60588	0.00916373	0.123325
ENSMUSG00000006411	Nectin4	184.927	-1.09106	0.41861	-2.60639	0.00915011	0.123325
ENSMUSG00000018906	P4ha2	256.873	-1.13701	0.436535	-2.60462	0.00919764	0.123325
ENSMUSG00000025324	Atp10a	238.751	-0.700993	0.269001	-2.60591	0.00916304	0.123325
ENSMUSG00000026723	Trdmt1	164.039	-0.544769	0.209102	-2.60528	0.00918002	0.123325
ENSMUSG00000037868	Egr2	20.0468	2.11443	0.811777	2.6047	0.00919552	0.123325
ENSMUSG00000048960	Prex2	499.159	-0.983026	0.37731	-2.60535	0.00917805	0.123325
ENSMUSG00000049128	Ivl	91.9986	-2.08051	0.798576	-2.60528	0.00917991	0.123325
ENSMUSG00000103168	Gm30948	27.2119	1.90921	0.732713	2.60568	0.00916925	0.123325
ENSMUSG00000116458	Egr2	20.0468	2.11443	0.811777	2.6047	0.00919552	0.123325
ENSMUSG00000041481	Serpina3g	503.71	1.09352	0.419953	2.60391	0.00921661	0.123482
ENSMUSG00000090659	Zfp493	52.0275	0.882478	0.339009	2.60311	0.00923822	0.123546
ENSMUSG00000092243	Gm7030	17.28	2.51908	0.967689	2.60319	0.00923611	0.123546
ENSMUSG00000107143	Gm6598	12.1089	1.52327	0.585215	2.60292	0.00924324	0.123546
ENSMUSG00000073176	Zfp449	22.4408	-1.09082	0.419154	-2.60244	0.00925639	0.123625
ENSMUSG00000029334	Prkg2	846.929	0.506814	0.194793	2.6018	0.00927347	0.123756
ENSMUSG00000029821	Gsdme	476.305	1.33058	0.511485	2.6014	0.00928442	0.123804
ENSMUSG00000027346	Gpcpd1	2034.53	-0.691209	0.265867	-2.59984	0.00932686	0.12419
ENSMUSG00000036231	Agr3	109.113	-1.2387	0.476462	-2.5998	0.00932793	0.12419
ENSMUSG00000022015	Tnfsf11	32.2471	2.03356	0.78238	2.5992	0.00934422	0.124309
ENSMUSG00000022946	Dop1b	1178.67	0.568201	0.218648	2.5987	0.00935779	0.124392
ENSMUSG00000025192	Entpd7	1180.28	0.286578	0.110355	2.59687	0.00940782	0.12486
ENSMUSG00000030806	Stx1b	20.8429	1.5831	0.609681	2.5966	0.00941511	0.12486
ENSMUSG00000086544	Chn1os3	22.5032	-1.39327	0.53653	-2.59682	0.0094091	0.12486
ENSMUSG00000047959	Kcna3	25.7919	2.66861	1.02805	2.5958	0.00943709	0.125054
ENSMUSG00000048191	Muc6	5173.9	-1.9886	0.766226	-2.59531	0.00945047	0.125134
ENSMUSG00000046807	Lrrc75b	35.0018	1.46351	0.563975	2.59499	0.00945934	0.125154
ENSMUSG00000036158	Prickle1	71.3835	-0.74653	0.287764	-2.59424	0.00947991	0.125328
ENSMUSG00000059325	Hopx	1059.52	-0.713207	0.27501	-2.59339	0.00950355	0.125536
ENSMUSG00000089875	Etohd2	90.7739	0.792429	0.305587	2.59314	0.00951039	0.125536
ENSMUSG00000046432	Bex3	431.434	-0.618991	0.238759	-2.59254	0.00952712	0.125646
ENSMUSG00000059939	9430015G10Rik	291.156	0.394467	0.152169	2.5923	0.00953358	0.125646
ENSMUSG00000027997	Casp6	2753.29	-0.742295	0.28639	-2.5919	0.00954479	0.125687
ENSMUSG00000070000	Fcho1	276.115	1.5277	0.589469	2.59166	0.0095515	0.125687
ENSMUSG00000035852	Misp	6571.99	0.466129	0.179942	2.59045	0.00958517	0.126033
ENSMUSG00000024906	Mus81	215.728	0.63375	0.244767	2.58919	0.00962016	0.126395
ENSMUSG00000042709	Atpaf2	519.83	0.45681	0.176557	2.58732	0.00967264	0.126986
ENSMUSG00000039629	Strip2	168.426	1.64562	0.636235	2.5865	0.00969565	0.12719
ENSMUSG00000036908	Unc93b1	1192.88	1.201	0.464633	2.58484	0.00974233	0.127704
ENSMUSG00000069237	Fam8a1	2524.14	0.338593	0.131039	2.58391	0.00976879	0.127853
ENSMUSG00000073755	5730409E04Rik	69.2724	0.608186	0.235365	2.58401	0.00976596	0.127853
ENSMUSG00000021506	Pitx1	420.724	-1.50901	0.584159	-2.58322	0.00978829	0.128009
ENSMUSG00000006021	Kptn	206.941	0.432402	0.167474	2.5819	0.0098257	0.128104
ENSMUSG00000026255	Efhd1	11.6916	2.76209	1.06958	2.58241	0.00981121	0.128104
ENSMUSG00000031661	Nkd1	3198.04	-1.61626	0.625841	-2.58255	0.00980738	0.128104
ENSMUSG00000057147	Dph6	446.309	-0.542747	0.210195	-2.58212	0.0098196	0.128104
ENSMUSG00000026946	Nmi	884.581	0.595242	0.23064	2.58083	0.00985631	0.128404
ENSMUSG00000004032	Gstm5	1325.91	-1.25661	0.487006	-2.58027	0.00987227	0.128514
ENSMUSG00000014601	Strip1	1387.67	-0.334434	0.129638	-2.57975	0.00988717	0.128609
ENSMUSG00000043126	D830039M14Rik	20.5401	-1.39509	0.540939	-2.57901	0.00990842	0.128787
ENSMUSG00000049521	Cdc42ep1	700.961	-0.909998	0.352966	-2.57815	0.00993322	0.12901
ENSMUSG00000021745	Ptprg	1487.8	-0.931086	0.361292	-2.5771	0.00996332	0.129203
ENSMUSG00000025027	Xpnpep1	3999.53	0.472738	0.183438	2.57711	0.00996313	0.129203
ENSMUSG00000016756	Cmah	737.389	1.55097	0.602098	2.57595	0.00999652	0.129535
ENSMUSG00000026383	Epb41l5	617.736	-0.957494	0.371841	-2.57501	0.0100238	0.129789
ENSMUSG00000043794	D830025C05Rik	13.1083	1.21216	0.470862	2.57433	0.0100433	0.129943
ENSMUSG00000032841	Prr5l	45.5859	1.29204	0.502255	2.57247	0.0100974	0.130544
ENSMUSG00000031292	Cdkl5	191.335	-0.959621	0.373193	-2.57138	0.0101294	0.130857
ENSMUSG00000070730	Rmdn3	1684.78	0.513594	0.199758	2.57108	0.010138	0.130869
ENSMUSG00000030256	Bhlhe41	71.6266	2.08423	0.810882	2.57033	0.0101602	0.130957
ENSMUSG00000072944	Nup62cl	26.2417	-2.60767	1.0145	-2.57041	0.0101579	0.130957
ENSMUSG00000035000	Dpp4	4245.01	1.53105	0.595941	2.56913	0.0101953	0.131309
ENSMUSG00000021572	Cep72	374.811	-0.765897	0.298308	-2.56747	0.0102444	0.131784
ENSMUSG00000039981	Zc3h12d	360.154	1.21045	0.471478	2.56736	0.0102477	0.131784
ENSMUSG00000003411	Rab3b	12.4013	-1.33762	0.521403	-2.56542	0.0103051	0.131877
ENSMUSG00000021196	Pfkp	5552.51	0.437753	0.170638	2.56538	0.0103062	0.131877
ENSMUSG00000025330	Padi4	260.491	-1.37882	0.537423	-2.56561	0.0102995	0.131877
ENSMUSG00000026970	Rbms1	1694.37	-0.683508	0.266325	-2.56644	0.0102748	0.131877
ENSMUSG00000031478	Nek3	197.009	0.667987	0.260255	2.56666	0.0102682	0.131877
ENSMUSG00000039765	Cc2d2a	157.693	-0.475805	0.185479	-2.56528	0.0103093	0.131877
ENSMUSG00000040624	Plekhg1	505.093	-0.682043	0.265773	-2.56626	0.01028	0.131877
ENSMUSG00000013523	Bcas1	592.887	0.684791	0.267004	2.56472	0.0103259	0.131897
ENSMUSG00000074622	Mafb	487.717	0.89679	0.349666	2.5647	0.0103264	0.131897
ENSMUSG00000026873	Phf19	116.294	1.8016	0.702713	2.56377	0.0103541	0.131953
ENSMUSG00000044313	Mab21l3	57.3513	-1.5022	0.585816	-2.56429	0.0103388	0.131953
ENSMUSG00000055069	Rab39	13.8981	3.11453	1.21476	2.5639	0.0103502	0.131953
ENSMUSG00000024691	Fam111a	745.886	1.1058	0.431515	2.56261	0.010389	0.132298
ENSMUSG00000057156	Homez	260.16	-0.533212	0.208303	-2.5598	0.0104733	0.133272
ENSMUSG00000037541	Shank2	339.543	-1.13399	0.443099	-2.55922	0.0104906	0.133392
ENSMUSG00000097378	B230208H11Rik	16.6389	-1.21547	0.475026	-2.55875	0.0105048	0.133473
ENSMUSG00000074071	Fam169b	103.979	2.20496	0.862236	2.55726	0.01055	0.133946
ENSMUSG00000005268	Prlr	999.442	0.836186	0.327097	2.55638	0.0105767	0.133988
ENSMUSG00000048534	Jaml	1187.69	-0.747073	0.292239	-2.55637	0.010577	0.133988
ENSMUSG00000070644	Etnk2	37.9048	-1.23132	0.481608	-2.55669	0.0105673	0.133988
ENSMUSG00000010142	Tnfrsf13b	384.784	1.93697	0.758479	2.55376	0.0106566	0.134896
ENSMUSG00000011884	Gltp	1890.91	0.379828	0.148754	2.55339	0.0106678	0.134919
ENSMUSG00000031209	Heph	4723.84	0.516817	0.202435	2.553	0.0106799	0.134919
ENSMUSG00000033213	AA467197	2214.82	0.649872	0.254611	2.55241	0.0106982	0.134919
ENSMUSG00000034871	Fam151a	197.948	5.52808	2.16541	2.5529	0.010683	0.134919
ENSMUSG00000110868	AA467197	2214.82	0.649872	0.254611	2.55241	0.0106982	0.134919
ENSMUSG00000026418	Tnni1	67.6722	-1.50955	0.591671	-2.55133	0.0107313	0.13521
ENSMUSG00000078606	Gm4070	997.135	1.59352	0.62463	2.55114	0.0107372	0.13521
ENSMUSG00000043671	Dpy19l3	178.151	-1.03841	0.407109	-2.5507	0.0107506	0.13528
ENSMUSG00000029833	Trim24	946.007	-0.39225	0.153822	-2.55003	0.0107715	0.135362
ENSMUSG00000040653	Ppp1r14c	25.9624	1.86287	0.730546	2.54997	0.0107731	0.135362
ENSMUSG00000010751	Tnfrsf22	178.481	-0.597809	0.234484	-2.54947	0.0107887	0.135454
ENSMUSG00000058818	Pirb	261.749	1.11751	0.438417	2.54896	0.0108044	0.135454
ENSMUSG00000063455	D630045J12Rik	90.4252	-1.10509	0.43353	-2.54904	0.0108021	0.135454
ENSMUSG00000073647	Gm10557	82.4626	0.751822	0.295093	2.54774	0.0108422	0.135828
ENSMUSG00000024300	Myo1f	198.749	1.37606	0.540173	2.54744	0.0108516	0.135846
ENSMUSG00000048852	Gm12185	19.9038	1.41361	0.555016	2.54697	0.0108664	0.13593
ENSMUSG00000016496	Cd274	198.933	1.26652	0.497344	2.54656	0.010879	0.135969
ENSMUSG00000025158	Rfng	409.882	0.308932	0.121323	2.54635	0.0108855	0.135969
ENSMUSG00000026782	Abi2	360.195	-0.351187	0.137972	-2.54534	0.010917	0.136262
ENSMUSG00000070354	Evi2	25.6255	3.18152	1.25009	2.54503	0.010927	0.136286
ENSMUSG00000020785	Camkk1	113.671	1.02882	0.404327	2.54451	0.010943	0.136296
ENSMUSG00000036764	Dnajc12	149.508	-0.718698	0.282453	-2.54449	0.0109438	0.136296
ENSMUSG00000097352	C920009B18Rik	38.8325	2.18944	0.860642	2.54396	0.0109603	0.136401
ENSMUSG00000037995	Igsf9	1928.16	0.858897	0.337915	2.54176	0.0110297	0.137164
ENSMUSG00000034218	Atm	545.264	0.794444	0.312768	2.54004	0.011084	0.137738
ENSMUSG00000020346	Mgat1	1434.87	0.565997	0.222905	2.53918	0.0111112	0.137976
ENSMUSG00000057191	AB124611	73.5905	1.93256	0.761504	2.53783	0.0111543	0.138409
ENSMUSG00000030654	Arl6ip1	4519.61	0.343031	0.135211	2.53701	0.0111805	0.138633
ENSMUSG00000110148	5830408C22Rik	36.4094	1.38664	0.547083	2.53461	0.0112571	0.139482
ENSMUSG00000103081	Pcdhgb8	34.2662	-2.15225	0.849349	-2.534	0.0112769	0.139523
ENSMUSG00000106634	Gm43042	173.399	0.652665	0.257544	2.53419	0.0112707	0.139523
ENSMUSG00000114937	Gm30054	17.1667	2.46556	0.97312	2.53367	0.0112875	0.139552
ENSMUSG00000029298	Gbp9	288.362	1.63539	0.645589	2.53318	0.0113033	0.139646
ENSMUSG00000022422	Dscc1	72.6686	-0.683166	0.269785	-2.53226	0.0113329	0.139859
ENSMUSG00000035722	Abca7	584.821	0.712941	0.281583	2.5319	0.0113445	0.139859
ENSMUSG00000035983	Gm7008	26.4634	-1.22241	0.482808	-2.53188	0.0113452	0.139859
ENSMUSG00000050144	Slc25a44	896.006	0.495933	0.195899	2.53157	0.0113553	0.139881
ENSMUSG00000049109	Themis	34.3396	2.78414	1.10014	2.5307	0.0113834	0.140125
ENSMUSG00000062939	Stat4	128.461	1.93292	0.763927	2.53025	0.0113983	0.140207
ENSMUSG00000034152	Exoc3	1251.45	0.337263	0.133342	2.52931	0.0114288	0.140423
ENSMUSG00000048696	Mex3d	239.562	-0.780549	0.308629	-2.52908	0.0114361	0.140423
ENSMUSG00000051397	Tacstd2	189.302	-1.61725	0.639494	-2.52894	0.0114406	0.140423
ENSMUSG00000011267	Zfp296	30.8592	2.03483	0.804906	2.52803	0.0114703	0.140686
ENSMUSG00000050232	Cxcr3	31.6731	2.16183	0.85541	2.52724	0.0114962	0.140901
ENSMUSG00000018845	Unc45b	28.3669	0.806412	0.319193	2.52641	0.0115235	0.141032
ENSMUSG00000070315	4930581F22Rik	119.246	1.04726	0.414491	2.52662	0.0115167	0.141032
ENSMUSG00000036246	Gmip	594.055	1.22031	0.483338	2.52476	0.0115778	0.141482
ENSMUSG00000038797	Zscan2	61.9301	-0.579938	0.229721	-2.52453	0.0115853	0.141482
ENSMUSG00000100127	Gsdmcl-ps	16.8904	3.11451	1.23346	2.52501	0.0115695	0.141482
ENSMUSG00000085823	Gm13012	15.0793	2.78626	1.1038	2.52423	0.0115951	0.1415
ENSMUSG00000025558	Dock9	737.499	-0.310014	0.122842	-2.52368	0.0116134	0.141525
ENSMUSG00000109324	Prmt1	1952.72	-0.583442	0.231188	-2.52367	0.0116138	0.141525
ENSMUSG00000017561	Crlf3	445.884	1.31099	0.519556	2.52329	0.0116263	0.141575
ENSMUSG00000005057	Sh2b2	64.0506	1.80075	0.714163	2.52148	0.0116863	0.14184
ENSMUSG00000020080	Hkdc1	2428.31	0.558246	0.221403	2.52141	0.0116886	0.14184
ENSMUSG00000034795	Ccdc122	111.298	-0.536662	0.212845	-2.52137	0.0116897	0.14184
ENSMUSG00000042207	Kdm5b	1193.65	-0.365196	0.144834	-2.52148	0.0116862	0.14184
ENSMUSG00000106874	Gm20186	68.953	-0.867709	0.344132	-2.52144	0.0116876	0.14184
ENSMUSG00000098234	Snhg6	301.556	-0.576576	0.228703	-2.52107	0.0116998	0.14186
ENSMUSG00000041895	Wipi1	610.637	-0.699788	0.277636	-2.52053	0.0117179	0.141892
ENSMUSG00000046768	Rhoj	671.668	-0.929421	0.368746	-2.52049	0.0117192	0.141892
ENSMUSG00000019577	Pdk4	386.567	-1.05122	0.417235	-2.51949	0.0117524	0.142157
ENSMUSG00000030199	Etv6	2273.4	-0.603564	0.239605	-2.519	0.011769	0.142157
ENSMUSG00000040296	Ddx58	896.045	0.960558	0.381351	2.51883	0.0117745	0.142157
ENSMUSG00000100235	Gm28557	38.3346	0.816456	0.324112	2.51906	0.0117669	0.142157
ENSMUSG00000055172	C1ra	463.7	0.529857	0.210396	2.51838	0.0117895	0.142237
ENSMUSG00000022969	Il10rb	2366.11	0.377677	0.150019	2.51752	0.0118183	0.142483
ENSMUSG00000058908	Pla2g2a	5242.15	-1.52128	0.604363	-2.51717	0.0118302	0.142525
ENSMUSG00000005533	Igf1r	259.589	0.778114	0.309267	2.51599	0.0118698	0.142559
ENSMUSG00000023031	Cela1	1599.35	-1.08774	0.432268	-2.51636	0.0118572	0.142559
ENSMUSG00000047604	Frat2	286.146	0.421712	0.167591	2.51632	0.0118588	0.142559
ENSMUSG00000074570	Cass4	21.4886	1.56483	0.621865	2.51635	0.0118577	0.142559
ENSMUSG00000079499	6530402F18Rik	104.388	0.980311	0.389656	2.51584	0.011875	0.142559
ENSMUSG00000040652	Oaz2	892.481	-0.378433	0.150453	-2.5153	0.0118932	0.142677
ENSMUSG00000037938	Chchd5	193.764	-0.428481	0.170404	-2.5145	0.0119202	0.142727
ENSMUSG00000057969	Sema3b	1306.68	-0.571317	0.227208	-2.51451	0.0119198	0.142727
ENSMUSG00000073599	Ecscr	1468.24	-1.35485	0.538861	-2.51428	0.0119275	0.142727
ENSMUSG00000109644	0610005C13Rik	273.212	0.847867	0.337234	2.51418	0.011931	0.142727
ENSMUSG00000005683	Cs	11109.3	0.405474	0.161313	2.51358	0.0119513	0.142773
ENSMUSG00000032246	Calml4	2421.93	0.549816	0.218741	2.51355	0.0119521	0.142773
ENSMUSG00000042225	Ammecr1	574.647	-0.569912	0.226757	-2.51332	0.0119601	0.142773
ENSMUSG00000110279	Gm45552	15.3076	2.08831	0.830991	2.51304	0.0119696	0.142786
ENSMUSG00000028874	Fgr	172.966	1.22662	0.488333	2.51185	0.0120102	0.143169
ENSMUSG00000016995	Matn4	15.4978	-1.59685	0.635854	-2.51134	0.0120273	0.143273
ENSMUSG00000026494	Kif26b	231.301	-1.26055	0.502049	-2.51081	0.0120456	0.143289
ENSMUSG00000031153	Gripap1	654.314	0.712743	0.283854	2.51095	0.0120407	0.143289
ENSMUSG00000029245	Epha5	37.2297	-0.765256	0.304832	-2.51042	0.0120589	0.143347
ENSMUSG00000024353	Mzb1	887.47	1.34756	0.536855	2.51011	0.0120695	0.143372
ENSMUSG00000035891	Cerk	1697.05	0.457273	0.182303	2.50831	0.0121309	0.143901
ENSMUSG00000073402	Gm8909	531.971	1.00409	0.400282	2.50845	0.0121263	0.143901
ENSMUSG00000051079	Rgs13	234.789	1.84973	0.737857	2.50689	0.0121798	0.14438
ENSMUSG00000019256	Ahr	662.49	-0.349668	0.139512	-2.50636	0.012198	0.144394
ENSMUSG00000043668	Tox3	370.381	-0.937113	0.373885	-2.50642	0.0121961	0.144394
ENSMUSG00000000394	Gcg	106.13	1.5239	0.608402	2.50475	0.0122536	0.144951
ENSMUSG00000034949	Zfr2	72.4909	0.946563	0.377968	2.50435	0.0122677	0.14498
ENSMUSG00000036452	Arhgap26	613.328	0.772945	0.308661	2.50419	0.0122731	0.14498
ENSMUSG00000061143	Maml3	226.083	-0.501676	0.200466	-2.50256	0.01233	0.145551
ENSMUSG00000047414	Flrt2	15.8838	1.36755	0.546573	2.50204	0.0123479	0.14566
ENSMUSG00000047730	Fcgbp	31843.4	0.456643	0.182556	2.50138	0.0123709	0.145729
ENSMUSG00000058174	Gm5148	65.9161	-0.918003	0.366994	-2.50141	0.0123699	0.145729
ENSMUSG00000007891	Ctsd	9627.19	-0.434658	0.173827	-2.50052	0.0124011	0.145787
ENSMUSG00000079363	Gbp4	218.233	1.56934	0.627527	2.50084	0.0123901	0.145787
ENSMUSG00000110498	A630001O12Rik	23.3289	0.951291	0.380439	2.50051	0.0124016	0.145787
ENSMUSG00000033826	Dnah8	217.427	0.748303	0.299433	2.49907	0.0124521	0.146202
ENSMUSG00000041187	Prkd2	486.579	1.17733	0.471119	2.49901	0.0124541	0.146202
ENSMUSG00000070601	Vmn2r84	23.3665	1.82628	0.731044	2.49818	0.0124834	0.146445
ENSMUSG00000010358	Ifi35	1223.39	0.621328	0.24874	2.4979	0.0124931	0.146452
ENSMUSG00000011008	Mcoln2	270.085	0.605199	0.242329	2.49743	0.0125099	0.146452
ENSMUSG00000015340	Cybb	930.869	1.70348	0.682034	2.49765	0.012502	0.146452
ENSMUSG00000028138	Adh5	1735.6	-0.381976	0.153009	-2.49643	0.0125452	0.146663
ENSMUSG00000032754	Slc8b1	252.932	0.717132	0.287238	2.49665	0.0125373	0.146663
ENSMUSG00000023046	Igfbp6	18.8906	1.00981	0.404782	2.4947	0.0126063	0.146825
ENSMUSG00000032719	Sbspon	486.142	-1.64169	0.658035	-2.49483	0.0126016	0.146825
ENSMUSG00000037106	Fer1l6	294.398	0.613095	0.245721	2.49508	0.0125929	0.146825
ENSMUSG00000051504	Siglech	51.375	1.47601	0.591595	2.49497	0.0125967	0.146825
ENSMUSG00000107526	1700003I16Rik	19.7371	-1.23746	0.496061	-2.49457	0.0126109	0.146825
ENSMUSG00000116271	Fer1l6	294.398	0.613095	0.245721	2.49508	0.0125929	0.146825
ENSMUSG00000029246	Ppat	691.823	-0.509147	0.204139	-2.49412	0.012627	0.146911
ENSMUSG00000048621	Gm6377	42.9271	1.50349	0.603062	2.49309	0.0126636	0.147237
ENSMUSG00000020077	Srgn	1071.03	1.19842	0.480995	2.49155	0.0127189	0.147655
ENSMUSG00000026430	Rassf5	362.017	1.64866	0.661817	2.49112	0.0127342	0.147655
ENSMUSG00000027790	Sis	21188	1.48458	0.595867	2.49147	0.0127217	0.147655
ENSMUSG00000086938	4930481A15Rik	56.8016	1.13222	0.454502	2.49111	0.0127344	0.147655
ENSMUSG00000021200	Asb2	198.738	1.55042	0.62264	2.49007	0.0127719	0.147676
ENSMUSG00000028089	Chd1l	525.893	-0.412159	0.165518	-2.49012	0.01277	0.147676
ENSMUSG00000030680	Pagr1a	40.4012	-1.04567	0.41997	-2.48987	0.0127789	0.147676
ENSMUSG00000032089	Il10ra	246.582	1.47695	0.593184	2.48987	0.012779	0.147676
ENSMUSG00000075511	1700001L05Rik	217.553	-0.636377	0.255589	-2.48985	0.0127798	0.147676
ENSMUSG00000021013	Ttc8	96.2798	-0.846525	0.340058	-2.48935	0.0127976	0.147782
ENSMUSG00000087598	Zfp111	245.237	-0.641115	0.257583	-2.48896	0.0128116	0.147843
ENSMUSG00000019359	Gdpd2	361.219	1.24149	0.498914	2.48839	0.0128322	0.147882
ENSMUSG00000028347	Tmeff1	416.955	-1.25699	0.505143	-2.48839	0.0128324	0.147882
ENSMUSG00000017830	Dhx58	260.776	1.25831	0.505948	2.48702	0.0128816	0.148318
ENSMUSG00000022491	Glycam1	15.6062	7.41966	2.98355	2.48686	0.0128877	0.148318
ENSMUSG00000025572	Tmc6	1015.74	0.557816	0.224537	2.4843	0.0129806	0.149249
ENSMUSG00000079190	AC133103.1	29.0887	2.28065	0.918082	2.48415	0.0129862	0.149249
ENSMUSG00000018474	Chd3	3086.5	0.572042	0.230303	2.48387	0.0129963	0.149264
ENSMUSG00000034135	Sik3	718.255	-0.320884	0.129224	-2.48317	0.0130219	0.149457
ENSMUSG00000020092	Pald1	199.984	-0.719542	0.28988	-2.48221	0.0130572	0.14956
ENSMUSG00000022584	Ly6c2	168.987	0.95102	0.383139	2.48218	0.0130581	0.14956
ENSMUSG00000029103	Lrpap1	860.206	-0.344587	0.138837	-2.48196	0.0130662	0.14956
ENSMUSG00000112501	Gm33091	41.9321	-0.917443	0.369575	-2.48243	0.0130491	0.14956
ENSMUSG00000100967	Gm29666	74.9552	-0.70069	0.282342	-2.4817	0.0130756	0.149568
ENSMUSG00000041720	Pi4ka	1435.4	0.462053	0.186343	2.47959	0.0131534	0.150284
ENSMUSG00000043004	Gng2	321.76	1.22099	0.492429	2.47952	0.0131559	0.150284
ENSMUSG00000021589	Rhobtb3	244.235	-0.794389	0.320538	-2.4783	0.0132012	0.150699
ENSMUSG00000029314	Gpat3	1169.01	0.708763	0.286026	2.47797	0.0132134	0.150737
ENSMUSG00000058135	Gstm1	1096.3	-0.746799	0.301442	-2.47742	0.0132337	0.150868
ENSMUSG00000038515	Grtp1	608.496	0.472141	0.190681	2.47608	0.0132835	0.151334
ENSMUSG00000020882	Cacnb1	55.2464	-0.819329	0.330991	-2.47538	0.0133095	0.151349
ENSMUSG00000026687	Aldh9a1	3211.28	0.385541	0.155769	2.47508	0.0133205	0.151349
ENSMUSG00000046460	Sh2d7	126.402	1.61963	0.654336	2.47523	0.0133152	0.151349
ENSMUSG00000113622	AC124484.1	14.8555	2.22206	0.897613	2.47552	0.0133043	0.151349
ENSMUSG00000003206	Ebi3	34.0042	1.24358	0.502986	2.4724	0.0134208	0.151575
ENSMUSG00000028356	Ambp	20.251	-2.14218	0.866074	-2.47344	0.0133819	0.151575
ENSMUSG00000029312	Klhl8	121.222	-0.632292	0.255596	-2.4738	0.0133686	0.151575
ENSMUSG00000034648	Lrrn1	10.1161	-1.42865	0.577498	-2.47386	0.013366	0.151575
ENSMUSG00000037973	Itprid1	24.6322	1.82984	0.740066	2.47254	0.0134157	0.151575
ENSMUSG00000057098	Ebf1	209.899	2.11734	0.856309	2.47263	0.0134121	0.151575
ENSMUSG00000060548	Tnfrsf19	1067.17	-1.26127	0.50999	-2.47312	0.0133938	0.151575
ENSMUSG00000076469	Trbv13-2	13.5731	2.67544	1.08207	2.47252	0.0134165	0.151575
ENSMUSG00000087179	Gm14230	32.0426	-0.823808	0.333013	-2.47381	0.0133683	0.151575
ENSMUSG00000112516	Gm47968	15.7801	1.08341	0.438252	2.47211	0.0134317	0.151598
ENSMUSG00000001786	Fbxo7	356.348	0.377956	0.152946	2.47117	0.0134671	0.151693
ENSMUSG00000018401	Mtmr4	1565.65	0.77707	0.314512	2.47072	0.0134842	0.151693
ENSMUSG00000032872	Cyb5r4	1946.77	0.262431	0.106227	2.47046	0.0134938	0.151693
ENSMUSG00000047139	Cd24a	13671.7	-0.502021	0.203209	-2.47047	0.0134935	0.151693
ENSMUSG00000055301	Adh7	15.7803	-1.59827	0.646688	-2.47148	0.0134557	0.151693
ENSMUSG00000098404	Mrip-ps	77.032	-0.961071	0.388895	-2.47128	0.0134629	0.151693
ENSMUSG00000032320	Rcn2	895.312	-0.584962	0.236852	-2.46973	0.0135214	0.151803
ENSMUSG00000075304	Sp5	383.404	-1.30131	0.526857	-2.46995	0.0135134	0.151803
ENSMUSG00000022871	Fetub	225.993	-1.7019	0.689334	-2.4689	0.0135529	0.151855
ENSMUSG00000027215	Cd82	3104.81	0.545212	0.220796	2.46931	0.0135375	0.151855
ENSMUSG00000045019	Acer1	97.6662	1.3784	0.558284	2.469	0.013549	0.151855
ENSMUSG00000015476	Prrt1	22.7324	1.4619	0.592235	2.46845	0.0135699	0.151945
ENSMUSG00000057234	Mettl15	129.954	-0.619517	0.251077	-2.46744	0.0136085	0.152277
ENSMUSG00000026199	Ankzf1	545.434	0.354133	0.143537	2.46718	0.013618	0.152284
ENSMUSG00000030284	Creld1	227.135	-0.535442	0.217129	-2.46601	0.0136626	0.152681
ENSMUSG00000043505	Gimap5	145.456	1.65885	0.672858	2.46538	0.0136868	0.152851
ENSMUSG00000020570	Sypl	11327.7	-0.776287	0.315055	-2.46397	0.0137407	0.153352
ENSMUSG00000076749	Tcrg-C1	58.6154	0.995968	0.404281	2.46356	0.0137566	0.153429
ENSMUSG00000029279	Brdt	43.3734	-0.760764	0.308914	-2.4627	0.0137894	0.153694
ENSMUSG00000090236	Car15	20.6321	1.28497	0.521867	2.46226	0.0138064	0.153782
ENSMUSG00000073179	Gm10478	10.2819	1.47823	0.60042	2.462	0.0138165	0.153793
ENSMUSG00000037386	Rims2	129.778	-1.49497	0.607331	-2.46154	0.0138341	0.153801
ENSMUSG00000073436	Eme2	375.145	0.499832	0.203059	2.46151	0.0138353	0.153801
ENSMUSG00000030314	Atg7	597.909	-0.364111	0.148	-2.46022	0.0138854	0.154218
ENSMUSG00000031779	Ccl22	96.7781	0.940422	0.382402	2.45925	0.0139227	0.154218
ENSMUSG00000032915	Adgre4	37.2679	1.25567	0.510524	2.45957	0.0139103	0.154218
ENSMUSG00000044165	Bcl2l15	644.423	1.61316	0.656017	2.45902	0.0139318	0.154218
ENSMUSG00000071324	Armc2	14.8641	1.96515	0.798953	2.45966	0.0139069	0.154218
ENSMUSG00000090176	Cd200r2	35.8728	-1.35649	0.551522	-2.45955	0.0139113	0.154218
ENSMUSG00000110438	Gm45756	9.30213	1.35759	0.552113	2.4589	0.0139364	0.154218
ENSMUSG00000052852	Reep1	176.631	-0.804667	0.327316	-2.45838	0.0139565	0.15434
ENSMUSG00000004612	Nkg7	49.0101	1.33862	0.544945	2.45644	0.0140323	0.154775
ENSMUSG00000020264	Slc36a2	36.5387	1.74129	0.708813	2.45663	0.0140246	0.154775
ENSMUSG00000020935	Dcakd	512.893	-0.391483	0.15936	-2.45659	0.0140262	0.154775
ENSMUSG00000022468	Endou	44.6563	1.90736	0.776372	2.45675	0.0140199	0.154775
ENSMUSG00000030352	Tspan9	555.493	-0.797765	0.324844	-2.45584	0.0140555	0.154832
ENSMUSG00000031775	Pllp	990.287	-0.951152	0.387366	-2.45544	0.0140714	0.154832
ENSMUSG00000039364	Sectm1b	3446.35	0.929389	0.378549	2.45514	0.0140831	0.154832
ENSMUSG00000056133	Unc93a2	304.976	1.93703	0.788961	2.45516	0.0140822	0.154832
ENSMUSG00000095304	Plac9a	39.1674	-1.6522	0.67289	-2.45537	0.0140738	0.154832
ENSMUSG00000022404	Slc25a17	1121.6	-0.394483	0.160694	-2.45487	0.0140935	0.154846
ENSMUSG00000006418	Rnf114	2072.31	0.45518	0.185653	2.45177	0.0142154	0.155662
ENSMUSG00000022678	Nde1	878.001	-0.330017	0.134595	-2.45193	0.0142093	0.155662
ENSMUSG00000034158	Lrrc58	1788.53	-0.530743	0.216437	-2.45218	0.0141994	0.155662
ENSMUSG00000042726	Trafd1	907.169	0.726736	0.296371	2.45212	0.0142019	0.155662
ENSMUSG00000060791	Gmfg	266.888	1.20128	0.490001	2.45159	0.0142228	0.155662
ENSMUSG00000090210	Itga10	44.5467	1.1082	0.451963	2.45197	0.0142078	0.155662
ENSMUSG00000070372	Capza1	6075.4	0.221248	0.0903037	2.45005	0.0142837	0.15621
ENSMUSG00000073406	H2-Bl	149.397	1.23472	0.503996	2.44986	0.0142912	0.15621
ENSMUSG00000018387	Shroom1	119.241	-1.01631	0.414973	-2.44911	0.0143209	0.156424
ENSMUSG00000028780	Sema3c	649.359	-1.00644	0.410976	-2.4489	0.0143293	0.156424
ENSMUSG00000026177	Slc11a1	115.081	0.697043	0.28467	2.4486	0.0143412	0.156454
ENSMUSG00000021773	Comtd1	231.943	0.364515	0.148882	2.44836	0.0143509	0.156459
ENSMUSG00000006456	Rbm14	773.006	0.285149	0.116523	2.44716	0.0143989	0.156781
ENSMUSG00000038020	Rapgefl1	432.193	0.51904	0.212083	2.44735	0.0143912	0.156781
ENSMUSG00000020752	Recql5	783.345	0.460062	0.188024	2.44682	0.0144121	0.156824
ENSMUSG00000038072	Galnt11	426.736	-0.3223	0.131777	-2.4458	0.0144532	0.15714
ENSMUSG00000079113	Gm7861	3134.54	1.58765	0.649176	2.44564	0.0144597	0.15714
ENSMUSG00000033382	Trappc8	1785.41	0.294744	0.120538	2.44523	0.0144759	0.157216
ENSMUSG00000002897	Il17ra	541.969	0.98375	0.402747	2.4426	0.0145817	0.157905
ENSMUSG00000025477	Inpp5a	1248.55	0.443364	0.181513	2.4426	0.0145817	0.157905
ENSMUSG00000027378	Nphp1	136.321	-0.61383	0.251344	-2.44219	0.0145986	0.157905
ENSMUSG00000030865	Chp2	3515.99	0.532358	0.2179	2.44313	0.0145605	0.157905
ENSMUSG00000036480	Prss56	17.889	-2.67032	1.09334	-2.44235	0.0145918	0.157905
ENSMUSG00000041798	Gck	15.0533	-1.47251	0.602696	-2.44321	0.0145573	0.157905
ENSMUSG00000083097	Gm14494	164.428	-0.426641	0.174707	-2.44204	0.0146045	0.157905
ENSMUSG00000091144	Phf11c	75.8282	1.36503	0.55915	2.44126	0.014636	0.158146
ENSMUSG00000028568	Btf3l4	1096.18	-0.42969	0.176106	-2.43994	0.0146895	0.158623
ENSMUSG00000060063	Alox5ap	177.794	1.1251	0.461168	2.43969	0.0147	0.158635
ENSMUSG00000022204	Ngdn	648.95	0.230985	0.0946876	2.43945	0.0147098	0.15864
ENSMUSG00000006281	Tep1	1804.88	0.644254	0.264167	2.43881	0.0147356	0.158782
ENSMUSG00000032940	Rbm11	115.187	-1.37669	0.564528	-2.43866	0.0147417	0.158782
ENSMUSG00000032582	Rbm6	1646.55	0.375841	0.154194	2.43745	0.0147912	0.159164
ENSMUSG00000044583	Tlr7	131.465	1.74819	0.717321	2.43711	0.0148053	0.159164
ENSMUSG00000102418	Sh2d1b1	87.3553	1.57053	0.644365	2.43733	0.0147961	0.159164
ENSMUSG00000051232	Tmem199	367.558	-0.359598	0.147605	-2.43622	0.0148419	0.159393
ENSMUSG00000062007	Hsh2d	101.764	1.10357	0.452999	2.43613	0.0148454	0.159393
ENSMUSG00000020044	Timp3	1398.1	-0.530335	0.217754	-2.43548	0.0148721	0.159579
ENSMUSG00000041025	Iffo2	796.898	-0.671297	0.275683	-2.43503	0.0148907	0.159677
ENSMUSG00000002308	Cd320	282.202	-0.939277	0.385895	-2.43402	0.0149322	0.159719
ENSMUSG00000031453	Rasa3	735.365	0.980818	0.402899	2.4344	0.0149164	0.159719
ENSMUSG00000033059	Pygb	1203.5	-0.352012	0.144613	-2.43417	0.0149261	0.159719
ENSMUSG00000037552	Plekhg2	701.297	0.73685	0.302673	2.43448	0.0149132	0.159719
ENSMUSG00000107928	Gm45140	1009.42	0.446715	0.183559	2.43364	0.014948	0.159787
ENSMUSG00000025492	Ifitm3	5086.97	-1.00605	0.413448	-2.43331	0.0149615	0.159831
ENSMUSG00000032028	Nxpe2	43.337	2.00918	0.826224	2.43176	0.0150255	0.160414
ENSMUSG00000005583	Mef2c	469.181	2.01877	0.830356	2.43122	0.0150483	0.160472
ENSMUSG00000039577	Nphp4	10.2391	2.03002	0.834997	2.43118	0.0150499	0.160472
ENSMUSG00000021998	Lcp1	3155.22	1.62568	0.66895	2.4302	0.0150904	0.160534
ENSMUSG00000026463	Atp2b4	356.562	0.493289	0.202961	2.43046	0.0150795	0.160534
ENSMUSG00000039715	Wdr34	126.867	-0.504192	0.207461	-2.4303	0.0150865	0.160534
ENSMUSG00000052087	Rgs14	114.322	1.83055	0.753275	2.43013	0.0150935	0.160534
ENSMUSG00000028601	Echdc2	363.348	-0.675254	0.277951	-2.4294	0.0151239	0.160756
ENSMUSG00000064215	Ifi27	680.925	0.938573	0.38644	2.42877	0.0151503	0.160936
ENSMUSG00000022421	Nptxr	79.9705	-0.922802	0.380123	-2.42764	0.0151975	0.161336
ENSMUSG00000039062	Anpep	16770.8	1.95526	0.805948	2.42603	0.0152648	0.16195
ENSMUSG00000020873	Slc35b1	2018.95	0.32897	0.13564	2.42532	0.0152948	0.162167
ENSMUSG00000045777	Ifitm10	11.8309	-1.70958	0.704989	-2.42498	0.0153094	0.16222
ENSMUSG00000028033	Kcnq5	26.6576	1.708	0.704681	2.42379	0.0153594	0.162649
ENSMUSG00000037169	Mycn	137.522	-0.796096	0.328659	-2.42225	0.0154246	0.163206
ENSMUSG00000043085	Tmem82	367.448	0.451581	0.186442	2.4221	0.0154312	0.163206
ENSMUSG00000035849	Krt222	42.7989	1.69342	0.699502	2.42089	0.0154826	0.163647
ENSMUSG00000028793	Rnf19b	1482.04	0.489836	0.202452	2.41952	0.0155411	0.16415
ENSMUSG00000034987	Hrh2	25.2268	1.73668	0.717967	2.41889	0.0155681	0.16415
ENSMUSG00000053141	Ptprt	262.681	-1.3788	0.570125	-2.41842	0.0155882	0.16415
ENSMUSG00000053334	Ficd	146.709	0.369558	0.152794	2.41867	0.0155772	0.16415
ENSMUSG00000082588	Gm15443	33.5125	-1.25507	0.518941	-2.41853	0.0155836	0.16415
ENSMUSG00000096971	4930556M19Rik	19.8839	-1.17498	0.485808	-2.41861	0.0155799	0.16415
ENSMUSG00000063568	Jazf1	27.4758	0.886407	0.366689	2.41733	0.015635	0.164439
ENSMUSG00000076562	Igkv4-50	250	2.19721	0.908886	2.41748	0.0156285	0.164439
ENSMUSG00000046314	Stxbp6	223.682	1.16036	0.480137	2.41673	0.0156607	0.164607
ENSMUSG00000040328	Olfr56	75.7355	0.87088	0.360439	2.41616	0.015685	0.16476
ENSMUSG00000028040	Efna4	230.608	-1.00459	0.415833	-2.41585	0.0156983	0.164798
ENSMUSG00000020140	Lgr5	873.868	-1.25561	0.519913	-2.41504	0.0157333	0.165063
ENSMUSG00000037994	Slc9b2	32.8134	-1.38131	0.572072	-2.41457	0.0157537	0.165176
ENSMUSG00000032180	Tmed1	247.839	-0.631465	0.261649	-2.41341	0.0158041	0.165232
ENSMUSG00000032308	Ulk3	374.399	0.609294	0.252446	2.41356	0.0157976	0.165232
ENSMUSG00000037681	Esyt3	173.807	-1.35964	0.563339	-2.41354	0.0157983	0.165232
ENSMUSG00000039246	Lyplal1	115.274	-0.867783	0.35958	-2.41332	0.0158078	0.165232
ENSMUSG00000050954	Zfp169	132.818	0.74373	0.308145	2.41357	0.0157969	0.165232
ENSMUSG00000028949	Smarcd3	63.3014	-0.723551	0.299921	-2.41247	0.0158447	0.165516
ENSMUSG00000027951	Adar	1530.07	0.642953	0.266631	2.41139	0.0158917	0.165905
ENSMUSG00000020650	Bcap29	656.021	-0.441104	0.182978	-2.41069	0.0159223	0.166122
ENSMUSG00000037627	Rgs22	17.3998	2.94014	1.21985	2.41024	0.0159422	0.166137
ENSMUSG00000038546	Ranbp9	1437.7	-0.339521	0.140894	-2.40976	0.0159629	0.166137
ENSMUSG00000045639	Zfp629	460.075	-0.522541	0.216829	-2.40992	0.0159558	0.166137
ENSMUSG00000067430	Zfp763	141.285	-0.432898	0.179633	-2.4099	0.015957	0.166137
ENSMUSG00000002997	Prkar2b	201.348	-1.00317	0.416394	-2.40918	0.0159883	0.166198
ENSMUSG00000040681	Hmgn1	3106.72	-0.461712	0.19164	-2.40926	0.0159848	0.166198
ENSMUSG00000001444	Tbx21	22.2184	2.35309	0.977042	2.40838	0.0160233	0.166339
ENSMUSG00000024835	Coro1b	2070.21	0.334639	0.138959	2.40818	0.0160322	0.166339
ENSMUSG00000032481	Smarcc1	2101.68	-0.375638	0.155997	-2.40798	0.0160411	0.166339
ENSMUSG00000097771	Coro1b	2070.21	0.334639	0.138959	2.40818	0.0160322	0.166339
ENSMUSG00000018909	Arrb1	2343.34	0.513852	0.21348	2.40703	0.016083	0.16646
ENSMUSG00000020427	Igfbp3	1929.13	-0.661653	0.275031	-2.40574	0.0161397	0.16646
ENSMUSG00000020609	Apob	45501.2	0.722581	0.300332	2.40594	0.0161308	0.16646
ENSMUSG00000020803	Txndc17	3434.05	0.354045	0.147181	2.40551	0.01615	0.16646
ENSMUSG00000027630	Tbl1xr1	1455.34	0.393677	0.163585	2.40655	0.0161038	0.16646
ENSMUSG00000029449	Rhof	1180.21	0.506029	0.210239	2.40692	0.0160876	0.16646
ENSMUSG00000030161	Gabarapl1	1088.42	-0.704211	0.292536	-2.40726	0.0160725	0.16646
ENSMUSG00000030427	Lilra6	15.0547	1.36327	0.566563	2.40622	0.0161187	0.16646
ENSMUSG00000032959	Pebp1	3494.29	-0.521142	0.216644	-2.40552	0.0161495	0.16646
ENSMUSG00000036570	Fxyd1	27.4468	0.995986	0.414047	2.40549	0.0161508	0.16646
ENSMUSG00000038641	Akr1d1	44.7032	-2.14949	0.893747	-2.40503	0.0161709	0.166524
ENSMUSG00000064090	Vrk2	223.886	0.5356	0.222711	2.40491	0.0161766	0.166524
ENSMUSG00000030167	Klrc1	9.64114	2.01092	0.836584	2.40373	0.0162287	0.166955
ENSMUSG00000050075	Gpr171	168.019	1.32683	0.552038	2.40352	0.0162382	0.166955
ENSMUSG00000031390	Avpr2	10.8192	2.73378	1.13784	2.40261	0.0162787	0.167271
ENSMUSG00000026327	Serpinb11	89.0499	-1.63539	0.680745	-2.40236	0.0162898	0.167283
ENSMUSG00000022090	Pdlim2	755.811	0.981523	0.408729	2.4014	0.0163323	0.167349
ENSMUSG00000030124	Lag3	88.5278	1.53583	0.639573	2.40133	0.0163357	0.167349
ENSMUSG00000039339	Mfsd4b2	219.299	0.882087	0.367246	2.40189	0.0163104	0.167349
ENSMUSG00000048058	Ldlrad3	264.193	-0.846924	0.352643	-2.40165	0.0163215	0.167349
ENSMUSG00000008090	Fgfrl1	1129.23	-1.33438	0.55581	-2.40078	0.0163603	0.167501
ENSMUSG00000013495	Tmem175	492.148	0.322222	0.134267	2.39986	0.0164015	0.167604
ENSMUSG00000035372	1810055G02Rik	1045.45	0.56088	0.23373	2.39969	0.0164089	0.167604
ENSMUSG00000107458	Gm44040	20.63	0.942557	0.39275	2.39989	0.0164	0.167604
ENSMUSG00000114538	Gm31517	9.82117	1.35817	0.56598	2.39967	0.0164098	0.167604
ENSMUSG00000040407	Akap9	2408.44	0.394616	0.164522	2.39857	0.0164594	0.168009
ENSMUSG00000008206	Cers4	476.928	-0.567532	0.236749	-2.39719	0.0165215	0.168137
ENSMUSG00000016534	Lamp2	11248.7	-0.714757	0.29816	-2.39723	0.0165195	0.168137
ENSMUSG00000028460	Sit1	18.3401	2.6448	1.10315	2.39751	0.016507	0.168137
ENSMUSG00000028565	Nfia	650.774	-0.585901	0.244388	-2.39742	0.0165109	0.168137
ENSMUSG00000058099	Nfam1	162.169	1.08952	0.454456	2.39742	0.0165111	0.168137
ENSMUSG00000019278	Dpep1	2165.92	1.29177	0.53894	2.39686	0.0165361	0.168184
ENSMUSG00000017801	Mlx	1972.83	0.415098	0.17322	2.39636	0.0165588	0.168315
ENSMUSG00000006777	Krt23	3695.24	-1.38741	0.579322	-2.39489	0.0166254	0.168891
ENSMUSG00000115167	Gm49015	130.135	1.19301	0.498299	2.39416	0.0166583	0.169124
ENSMUSG00000028626	Col9a2	78.7015	-1.61878	0.676309	-2.39356	0.0166859	0.169272
ENSMUSG00000090722	Gm8378	23.8482	1.16408	0.48637	2.3934	0.0166929	0.169272
ENSMUSG00000064254	Ethe1	437.406	0.437313	0.182779	2.39257	0.0167306	0.169554
ENSMUSG00000029634	Rnf6	1643.74	0.328836	0.137486	2.39177	0.0167671	0.169822
ENSMUSG00000004341	Gpx6	59.9027	-1.85306	0.774927	-2.39128	0.0167899	0.169825
ENSMUSG00000013539	Tango2	290.785	0.510393	0.213472	2.39091	0.0168067	0.169825
ENSMUSG00000038570	Saxo2	16.1787	-1.59438	0.666857	-2.39089	0.0168075	0.169825
ENSMUSG00000098377	Tango2	290.785	0.510393	0.213472	2.39091	0.0168067	0.169825
ENSMUSG00000024677	Ms4a6b	370.164	1.51123	0.632413	2.38963	0.0168655	0.170301
ENSMUSG00000048078	Tenm4	738.599	-1.35844	0.568521	-2.38943	0.0168746	0.170301
ENSMUSG00000040848	Sft2d2	8229.86	-0.367444	0.153918	-2.38727	0.0169738	0.1712
ENSMUSG00000022995	Enah	254.448	-0.767097	0.3216	-2.38525	0.0170675	0.171229
ENSMUSG00000023262	Acy1	1102.61	0.36649	0.153625	2.38561	0.0170508	0.171229
ENSMUSG00000032398	Snapc5	480.779	0.362429	0.151899	2.38599	0.0170333	0.171229
ENSMUSG00000036067	Slc2a6	52.3186	1.56749	0.657119	2.38539	0.017061	0.171229
ENSMUSG00000036330	Slc18a1	524.166	-0.587566	0.246329	-2.38529	0.0170656	0.171229
ENSMUSG00000044948	Cfap43	185.234	1.25796	0.527265	2.38582	0.017041	0.171229
ENSMUSG00000048897	Zfp710	776.184	0.36871	0.154498	2.3865	0.0170095	0.171229
ENSMUSG00000076612	Ighg2c	3161.48	2.5231	1.05718	2.38664	0.0170031	0.171229
ENSMUSG00000095429	Ighv5-12	432.412	2.1033	0.881548	2.38591	0.0170367	0.171229
ENSMUSG00000043432	Leng9	597.596	0.4393	0.184235	2.38446	0.0171041	0.171395
ENSMUSG00000074607	Tox2	101.932	1.59793	0.670138	2.38447	0.0171035	0.171395
ENSMUSG00000058979	Hdhd5	272.292	0.491621	0.206227	2.38389	0.0171309	0.171562
ENSMUSG00000042429	Adora1	69.4165	-1.02306	0.429363	-2.38273	0.0171849	0.172001
ENSMUSG00000092083	Kcnb2	45.04	-1.13021	0.474388	-2.38247	0.0171971	0.172021
ENSMUSG00000034177	Rnf43	2114.71	-0.889821	0.373593	-2.38179	0.0172286	0.172235
ENSMUSG00000002111	Spi1	175.947	1.34434	0.564585	2.38111	0.0172607	0.172455
ENSMUSG00000026150	Mff	1526.75	-0.231333	0.0971808	-2.38044	0.0172919	0.17259
ENSMUSG00000034330	Plcg2	914.025	1.4368	0.603602	2.38038	0.0172946	0.17259
ENSMUSG00000097566	A930024N18Rik	23.4809	0.9324	0.391794	2.37983	0.0173208	0.17275
ENSMUSG00000020407	Upp1	1465.9	0.717329	0.301687	2.37772	0.0174199	0.173179
ENSMUSG00000023963	Cyp39a1	314.517	-0.544906	0.229232	-2.37709	0.0174498	0.173179
ENSMUSG00000024736	Tmem132a	379.717	-0.820781	0.345337	-2.37675	0.0174659	0.173179
ENSMUSG00000027408	Cpxm1	149.473	1.87614	0.788771	2.37856	0.0173805	0.173179
ENSMUSG00000030560	Ctsc	3551.89	0.276016	0.116101	2.37737	0.0174365	0.173179
ENSMUSG00000031169	Porcn	105.101	-1.12696	0.474124	-2.37692	0.0174577	0.173179
ENSMUSG00000038368	Focad	416.156	-0.724704	0.304793	-2.37769	0.0174215	0.173179
ENSMUSG00000039086	Ss18l1	134.694	0.498204	0.209593	2.377	0.0174539	0.173179
ENSMUSG00000040570	Rundc3b	544.913	-0.674423	0.283578	-2.37827	0.0173943	0.173179
ENSMUSG00000040828	Catsperd	31.8938	-0.919145	0.386716	-2.3768	0.0174637	0.173179
ENSMUSG00000074272	Ceacam1	21797.9	0.85418	0.35944	2.37642	0.0174818	0.173236
ENSMUSG00000038781	Stap2	2092.36	0.331654	0.13965	2.3749	0.0175538	0.173849
ENSMUSG00000001525	Tubb5	8735.92	-0.379644	0.159904	-2.37421	0.0175867	0.173971
ENSMUSG00000015405	Ace2	13468.6	1.18853	0.500579	2.37431	0.0175818	0.173971
ENSMUSG00000051159	Cited1	20.2311	-1.44514	0.609135	-2.37245	0.0176704	0.174697
ENSMUSG00000024816	Frmd8	1277.35	0.453282	0.191152	2.37131	0.0177249	0.175134
ENSMUSG00000002885	Adgre5	1451.29	0.495577	0.209218	2.36871	0.0178503	0.175782
ENSMUSG00000005824	Tnfsf14	15.7281	1.87615	0.792011	2.36885	0.0178436	0.175782
ENSMUSG00000023088	Abcc1	1050.22	-0.527476	0.222675	-2.36882	0.017845	0.175782
ENSMUSG00000034413	Neurl1b	199.162	0.631774	0.266722	2.36866	0.0178526	0.175782
ENSMUSG00000048905	4930539E08Rik	862.041	0.753728	0.318171	2.36894	0.0178391	0.175782
ENSMUSG00000058325	Dock1	1401.47	-0.676652	0.285544	-2.3697	0.0178026	0.175782
ENSMUSG00000034786	Gpsm3	207.349	1.28178	0.541262	2.36813	0.0178783	0.175933
ENSMUSG00000057135	Scimp	54.4373	1.48641	0.627798	2.36766	0.0179008	0.176053
ENSMUSG00000063415	Cyp26b1	96.5873	-0.968639	0.409238	-2.36693	0.0179363	0.176299
ENSMUSG00000024807	Syvn1	1236.02	0.698019	0.294941	2.36664	0.0179503	0.176332
ENSMUSG00000027995	Tlr2	301.798	-0.771667	0.326089	-2.36643	0.0179604	0.176332
ENSMUSG00000031662	Snx20	480.778	0.631064	0.266736	2.36587	0.0179875	0.176496
ENSMUSG00000022799	Arhgap31	456.092	0.488137	0.206367	2.36539	0.0180113	0.176533
ENSMUSG00000038583	Pln	26.4818	-1.26735	0.535833	-2.36519	0.0180207	0.176533
ENSMUSG00000072919	Noxred1	16.3867	1.90831	0.806842	2.36516	0.0180225	0.176533
ENSMUSG00000046207	Pik3r6	41.3487	1.36035	0.575255	2.36478	0.0180409	0.176611
ENSMUSG00000034612	Chst11	705.375	-0.728661	0.308276	-2.36367	0.018095	0.176937
ENSMUSG00000083020	Gm15331	29.8962	1.49466	0.632298	2.36386	0.0180855	0.176937
ENSMUSG00000029832	Nfe2l3	568.328	-1.24763	0.528024	-2.36283	0.018136	0.177073
ENSMUSG00000038187	Btbd10	414.393	-0.351341	0.148697	-2.3628	0.0181375	0.177073
ENSMUSG00000039512	Uhrf1bp1	383.114	-0.37055	0.156831	-2.36274	0.0181402	0.177073
ENSMUSG00000020134	Peli1	1105.29	0.699787	0.296296	2.36179	0.0181871	0.177327
ENSMUSG00000102440	Pcdhga9	12.5809	-1.27843	0.541282	-2.36185	0.0181838	0.177327
ENSMUSG00000022299	Slc25a32	358.597	-0.394596	0.167152	-2.36071	0.0182401	0.177483
ENSMUSG00000031432	Prps1	393.361	0.382444	0.162036	2.36025	0.0182628	0.177483
ENSMUSG00000035828	Pim3	819.327	-0.467428	0.198046	-2.3602	0.0182649	0.177483
ENSMUSG00000059456	Ptk2b	1600	0.907778	0.384489	2.36099	0.018226	0.177483
ENSMUSG00000060183	Cxcl11	20.0313	1.41242	0.598488	2.35997	0.0182763	0.177483
ENSMUSG00000097787	2700046G09Rik	37.3987	-1.05793	0.448275	-2.36	0.018275	0.177483
ENSMUSG00000107007	Slc25a32	358.597	-0.394596	0.167152	-2.36071	0.0182401	0.177483
ENSMUSG00000066392	Nrxn3	9.73194	-1.7399	0.737399	-2.35951	0.018299	0.177602
ENSMUSG00000059493	Nhs	180.441	-0.987447	0.41859	-2.35898	0.018325	0.177753
ENSMUSG00000020728	Cep112	52.4327	-1.16851	0.495463	-2.35842	0.0183529	0.177922
ENSMUSG00000003573	Homer3	177.994	-0.794614	0.337214	-2.3564	0.0184528	0.178502
ENSMUSG00000030272	Camk1	364.557	-0.436871	0.185364	-2.35682	0.0184321	0.178502
ENSMUSG00000035104	Eva1a	313.203	-1.37392	0.583007	-2.35661	0.0184426	0.178502
ENSMUSG00000086746	Gm15222	12.3981	-1.71543	0.727999	-2.35636	0.0184549	0.178502
ENSMUSG00000027508	Pag1	728.655	1.06316	0.451315	2.35569	0.0184881	0.178722
ENSMUSG00000024386	Proc	56.2801	0.85569	0.363295	2.35536	0.0185048	0.178782
ENSMUSG00000029299	Abcg3	142.303	1.14999	0.488385	2.35467	0.0185389	0.179009
ENSMUSG00000019988	Nedd1	653.401	-0.390395	0.165814	-2.35442	0.0185517	0.17903
ENSMUSG00000061039	Olfr920	15.037	-0.93482	0.397095	-2.35415	0.0185653	0.179061
ENSMUSG00000037656	Slc20a2	826.311	-0.648055	0.27533	-2.35374	0.0185857	0.179155
ENSMUSG00000019853	Hebp2	357.248	-1.59187	0.676407	-2.35343	0.0186012	0.179203
ENSMUSG00000021552	Gkap1	145.676	-0.693102	0.294658	-2.35223	0.0186615	0.179681
ENSMUSG00000033885	Pxk	1521.07	0.515234	0.219065	2.35197	0.0186741	0.179702
ENSMUSG00000085725	Gm15873	13.9905	1.02704	0.436898	2.35074	0.0187359	0.180194
ENSMUSG00000029771	Irf5	289.92	1.5397	0.655113	2.35028	0.0187592	0.180316
ENSMUSG00000069208	Zfp825	353.528	-0.417814	0.177866	-2.34905	0.0188216	0.180813
ENSMUSG00000056870	Gulp1	117.754	-0.812455	0.345957	-2.34843	0.018853	0.181012
ENSMUSG00000026770	Il2ra	65.1619	1.13572	0.483673	2.34811	0.0188688	0.181061
ENSMUSG00000111824	Gm47102	21.814	1.74374	0.742725	2.34776	0.0188869	0.181132
ENSMUSG00000024184	Pdia2	15.6912	-1.17323	0.500229	-2.3454	0.0190069	0.181732
ENSMUSG00000029005	Draxin	17.48	2.8494	1.21463	2.3459	0.0189813	0.181732
ENSMUSG00000032380	Dapk2	503.116	0.570063	0.243016	2.34579	0.0189869	0.181732
ENSMUSG00000038811	Gngt2	214.795	1.07045	0.456287	2.34599	0.0189765	0.181732
ENSMUSG00000045763	Basp1	1032.4	-0.750729	0.320104	-2.34526	0.0190136	0.181732
ENSMUSG00000079015	Serpina1c	13.0502	3.05834	1.30392	2.3455	0.0190017	0.181732
ENSMUSG00000038622	Med30	360.558	-0.388152	0.165616	-2.34369	0.0190941	0.182274
ENSMUSG00000061852	Gm7582	9.42881	3.62892	1.54835	2.34373	0.0190918	0.182274
ENSMUSG00000102918	Pcdhgc3	714.414	-0.701316	0.299257	-2.34352	0.0191026	0.182274
ENSMUSG00000044328	Trp53i13	121.05	0.589984	0.251903	2.34211	0.0191751	0.182761
ENSMUSG00000051314	Ffar2	106.13	0.681822	0.291092	2.34229	0.0191657	0.182761
ENSMUSG00000042632	Pla2g6	396.174	-0.321576	0.137353	-2.34123	0.0192201	0.183087
ENSMUSG00000046947	Adck2	242.806	0.357575	0.152754	2.34086	0.0192395	0.183169
ENSMUSG00000001053	N4bp3	306.723	-0.568058	0.242788	-2.33973	0.0192979	0.183211
ENSMUSG00000019823	Mical1	1012.53	0.892996	0.381665	2.33974	0.0192971	0.183211
ENSMUSG00000032109	Nlrx1	203.476	0.403017	0.172204	2.34035	0.0192658	0.183211
ENSMUSG00000048376	F2r	596.949	-0.40794	0.174343	-2.33987	0.0192903	0.183211
ENSMUSG00000079283	2310009B15Rik	81.6798	-0.51069	0.218192	-2.34055	0.0192552	0.183211
ENSMUSG00000072591	5930412G12Rik	40.4622	-1.55447	0.664535	-2.33919	0.0193258	0.183374
ENSMUSG00000024177	Nme4	152.546	-0.923076	0.394776	-2.33823	0.0193754	0.183639
ENSMUSG00000087362	Gm13710	9.62696	-1.42399	0.608993	-2.33827	0.0193734	0.183639
ENSMUSG00000009995	Taz	1011.26	0.307418	0.13155	2.33689	0.0194449	0.183887
ENSMUSG00000015647	Lama5	1552.76	-0.678781	0.290427	-2.33718	0.0194297	0.183887
ENSMUSG00000032086	Bace1	949.545	-0.619538	0.26511	-2.33691	0.0194438	0.183887
ENSMUSG00000059316	Slc27a4	6047.24	0.838531	0.358751	2.33736	0.0194205	0.183887
ENSMUSG00000021518	Ptdss1	2394.03	0.419854	0.179759	2.33565	0.0195097	0.184225
ENSMUSG00000022433	Csnk1e	869.07	-0.584334	0.250319	-2.33435	0.0195772	0.184225
ENSMUSG00000024768	Lipf	63.8846	-1.61326	0.691225	-2.33392	0.0196001	0.184225
ENSMUSG00000026889	Rbm18	663.426	-0.33557	0.143776	-2.33397	0.0195971	0.184225
ENSMUSG00000028080	Lrba	1829.22	0.218013	0.0933781	2.33474	0.0195572	0.184225
ENSMUSG00000029012	Orc5	551.313	-0.266739	0.114199	-2.33574	0.019505	0.184225
ENSMUSG00000031173	Otc	1010.15	0.670885	0.287379	2.3345	0.0195696	0.184225
ENSMUSG00000033904	Ccp110	398.035	-0.453204	0.194084	-2.33509	0.0195385	0.184225
ENSMUSG00000042570	Mier2	424.596	0.315131	0.134978	2.33468	0.0195603	0.184225
ENSMUSG00000044359	P2ry4	17.4094	2.18522	0.935999	2.33464	0.0195621	0.184225
ENSMUSG00000068762	Gstm6	298.603	-0.827164	0.354383	-2.3341	0.0195906	0.184225
ENSMUSG00000021364	Elovl2	12.0584	-1.51986	0.651468	-2.33298	0.019649	0.184532
ENSMUSG00000050520	Cldn8	22.2824	-1.5873	0.680403	-2.33288	0.0196544	0.184532
ENSMUSG00000036712	Cyld	1387.56	0.530801	0.227638	2.33178	0.0197122	0.184972
ENSMUSG00000049804	Armcx4	117.156	-0.745404	0.31971	-2.3315	0.019727	0.184975
ENSMUSG00000066800	Rnasel	3742.76	0.49851	0.213828	2.33136	0.0197343	0.184975
ENSMUSG00000047098	Rnf31	579.544	0.69061	0.296463	2.3295	0.0198327	0.185795
ENSMUSG00000000916	Nsun5	216.079	0.328461	0.141042	2.32882	0.0198684	0.185847
ENSMUSG00000006360	Crip1	7940.49	0.811658	0.348556	2.32863	0.0198785	0.185847
ENSMUSG00000023073	Slc10a2	347.109	1.77202	0.760993	2.32857	0.019882	0.185847
ENSMUSG00000036002	Fam214b	1258.57	0.482433	0.207137	2.32906	0.0198559	0.185847
ENSMUSG00000055653	Gpc3	32.6508	-1.47493	0.63353	-2.32811	0.0199061	0.185969
ENSMUSG00000025058	5430427O19Rik	44.2773	1.8152	0.779787	2.32781	0.019922	0.186015
ENSMUSG00000029763	Exoc4	919.016	-0.260827	0.112067	-2.32743	0.0199425	0.186104
ENSMUSG00000061046	Haghl	202.105	-0.620888	0.266836	-2.32686	0.0199729	0.186286
ENSMUSG00000027439	Gzf1	575.324	-0.314395	0.135178	-2.32579	0.0200299	0.186715
ENSMUSG00000032035	Ets1	1723.1	1.40031	0.602319	2.32487	0.020079	0.187019
ENSMUSG00000044788	Fads6	81.5284	-0.738438	0.31764	-2.32477	0.0200845	0.187019
ENSMUSG00000017781	Pitpna	6330.78	0.427787	0.1841	2.32367	0.0201432	0.18736
ENSMUSG00000025821	Zfp282	385.505	-0.308758	0.132873	-2.3237	0.0201418	0.18736
ENSMUSG00000040434	Large2	217.681	-0.824579	0.355024	-2.3226	0.0202007	0.187688
ENSMUSG00000044867	Gimap1os	41.8875	1.78547	0.768732	2.32261	0.0202	0.187688
ENSMUSG00000016942	Tmprss6	22.8475	-1.39532	0.601208	-2.32086	0.0202943	0.187889
ENSMUSG00000020646	Mboat2	264.543	-1.13159	0.487538	-2.32104	0.0202849	0.187889
ENSMUSG00000021367	Edn1	128.155	-0.507788	0.218841	-2.32035	0.0203219	0.187889
ENSMUSG00000022538	Lsg1	649.189	-0.479742	0.20666	-2.32141	0.0202649	0.187889
ENSMUSG00000030276	Ttll3	99.7847	1.01698	0.438068	2.32151	0.0202594	0.187889
ENSMUSG00000031103	Elf4	1718.1	0.568198	0.24487	2.32041	0.0203187	0.187889
ENSMUSG00000038600	Atp6v0a4	40.8878	-1.50858	0.649964	-2.32103	0.0202854	0.187889
ENSMUSG00000063047	Zfp780b	258.011	0.382688	0.164878	2.32104	0.0202846	0.187889
ENSMUSG00000078784	1810022K09Rik	785.232	-0.361153	0.155646	-2.32035	0.0203218	0.187889
ENSMUSG00000042569	Dhrs7b	748.363	0.396875	0.171156	2.31879	0.0204063	0.188567
ENSMUSG00000020198	Ap3d1	2049.1	0.341409	0.14727	2.31825	0.0204355	0.188734
ENSMUSG00000040035	Disp2	57.1827	0.701388	0.302604	2.31785	0.0204577	0.188836
ENSMUSG00000034780	B3galt1	15.48	-1.94795	0.840669	-2.31714	0.0204959	0.189033
ENSMUSG00000036873	2410004B18Rik	361.044	0.311908	0.134615	2.31704	0.0205013	0.189033
ENSMUSG00000036995	Asap3	41.1016	0.719954	0.310856	2.31604	0.0205561	0.189435
ENSMUSG00000029304	Spp1	1276.79	-1.92785	0.832867	-2.31471	0.0206287	0.189898
ENSMUSG00000060044	Tmem26	52.8479	1.15206	0.497677	2.31487	0.0206199	0.189898
ENSMUSG00000028480	Glipr2	255.654	0.845872	0.365518	2.31417	0.0206584	0.190011
ENSMUSG00000037813	D630003M21Rik	70.6946	-0.865649	0.374079	-2.31408	0.0206634	0.190011
ENSMUSG00000025224	Gbf1	1420.63	0.468182	0.202386	2.31332	0.0207052	0.190293
ENSMUSG00000040260	Daam2	228.244	-0.394155	0.170433	-2.31267	0.0207406	0.190515
ENSMUSG00000039646	Vasn	165.95	-0.505955	0.218851	-2.31187	0.0207849	0.190819
ENSMUSG00000030621	Me3	32.5396	-0.883812	0.382387	-2.31131	0.020816	0.191001
ENSMUSG00000052957	Gas1	125.5	-0.780707	0.337825	-2.31098	0.0208341	0.191064
ENSMUSG00000022332	Khdrbs3	219.002	-0.69563	0.301106	-2.31025	0.0208744	0.191262
ENSMUSG00000029720	Gm20605	484.835	1.1817	0.511517	2.31018	0.0208782	0.191262
ENSMUSG00000016200	Syt14	10.0985	-1.39166	0.60256	-2.30958	0.0209115	0.191464
ENSMUSG00000001166	Oas1c	68.4383	1.2133	0.525545	2.30865	0.0209628	0.191522
ENSMUSG00000013707	Tnfaip8l2	128.436	1.25183	0.542168	2.30893	0.0209477	0.191522
ENSMUSG00000047022	Mipol1	80.2227	-0.625193	0.270805	-2.30864	0.0209633	0.191522
ENSMUSG00000060591	Ifitm2	5312.41	-1.12048	0.485382	-2.30845	0.0209743	0.191522
ENSMUSG00000078994	Zfp429	178.232	0.407611	0.176554	2.3087	0.02096	0.191522
ENSMUSG00000033389	Arhgap44	23.4189	-0.91735	0.39753	-2.30763	0.02102	0.191836
ENSMUSG00000021876	Rnase4	2155.51	-0.466858	0.202329	-2.30742	0.0210317	0.191839
ENSMUSG00000009418	Nav1	769.293	-0.778775	0.33764	-2.30653	0.0210811	0.191991
ENSMUSG00000031907	Zfp90	164.974	-0.558813	0.242258	-2.30669	0.021072	0.191991
ENSMUSG00000032374	Plod2	307.575	-0.923486	0.400383	-2.30651	0.0210823	0.191991
ENSMUSG00000055148	Klf2	153.127	1.30743	0.567016	2.30581	0.0211213	0.192243
ENSMUSG00000033159	Cnppd1	1261.45	0.275861	0.119666	2.30527	0.0211516	0.192313
ENSMUSG00000035517	Tdrd7	1413.64	0.442754	0.192058	2.30531	0.0211492	0.192313
ENSMUSG00000030849	Fgfr2	865.573	-0.565573	0.245398	-2.30472	0.0211822	0.192385
ENSMUSG00000046603	Tcaim	131.375	0.563998	0.244707	2.30479	0.0211781	0.192385
ENSMUSG00000026335	Pam	1740.33	-0.561507	0.243719	-2.30392	0.0212274	0.192692
ENSMUSG00000018417	Myo1b	1413.66	-0.6724	0.292022	-2.30257	0.0213032	0.192836
ENSMUSG00000026626	Ppp2r5a	1972.96	0.495634	0.215285	2.30222	0.0213228	0.192836
ENSMUSG00000036986	Pml	849.693	0.867629	0.376761	2.30287	0.0212864	0.192836
ENSMUSG00000038007	Acer2	859.381	-0.807259	0.350638	-2.30226	0.0213206	0.192836
ENSMUSG00000049488	Tmem67	105.745	-0.458373	0.199009	-2.30328	0.0212632	0.192836
ENSMUSG00000060935	Tmem263	614.704	0.350549	0.152243	2.30256	0.0213037	0.192836
ENSMUSG00000078922	Tgtp1	191.673	1.15012	0.499459	2.30272	0.0212944	0.192836
ENSMUSG00000037243	Zfp692	234.889	0.407981	0.177251	2.30171	0.0213514	0.192992
ENSMUSG00000021959	Lats2	442.751	0.555568	0.241564	2.29988	0.0214551	0.193669
ENSMUSG00000026070	Il18r1	63.5217	1.48913	0.647403	2.30016	0.0214392	0.193669
ENSMUSG00000028965	Tnfrsf9	172.792	-0.445849	0.19388	-2.29961	0.0214702	0.193669
ENSMUSG00000031706	Rfx1	377.512	0.496266	0.215807	2.29958	0.0214719	0.193669
ENSMUSG00000033781	Asb13	387.186	0.498907	0.217036	2.29873	0.0215203	0.193797
ENSMUSG00000043311	D17H6S53E	439.88	0.403136	0.175352	2.29901	0.0215041	0.193797
ENSMUSG00000044022	Pcdhb21	9.35814	-1.87212	0.814352	-2.29891	0.02151	0.193797
ENSMUSG00000090625	Gm20721	98.5268	-0.857878	0.373314	-2.29801	0.0215615	0.194065
ENSMUSG00000054662	Ano9	1398.15	0.432635	0.188304	2.29753	0.0215885	0.194205
ENSMUSG00000021936	Mapk8	1309.09	-0.358718	0.156169	-2.29698	0.0216198	0.194383
ENSMUSG00000000275	Trim25	4145.21	0.433138	0.188668	2.29577	0.021689	0.194601
ENSMUSG00000020978	Klhdc2	842.747	-0.361707	0.157529	-2.29614	0.0216681	0.194601
ENSMUSG00000025647	Shisa5	3463.79	1.03148	0.449299	2.29576	0.0216899	0.194601
ENSMUSG00000074862	BC025920	49.0838	1.16692	0.508217	2.2961	0.02167	0.194601
ENSMUSG00000019888	Mgat4c	2285.16	0.868942	0.37867	2.29472	0.021749	0.194934
ENSMUSG00000053333	Dis3l2	342.522	-0.303477	0.132251	-2.29471	0.0217499	0.194934
ENSMUSG00000037455	Slc18b1	564.696	0.493835	0.215231	2.29444	0.0217654	0.194969
ENSMUSG00000049103	Ccr2	179.245	1.0804	0.470977	2.29396	0.0217927	0.195112
ENSMUSG00000058173	Smco4	194.038	0.635573	0.277091	2.29373	0.0218059	0.195127
ENSMUSG00000028307	Aldob	26131.7	0.614911	0.268126	2.29337	0.0218269	0.195212
ENSMUSG00000031586	Rbpms	507.869	-0.594439	0.259242	-2.29299	0.0218486	0.195303
ENSMUSG00000052534	Pbx1	1225.24	-0.689602	0.300862	-2.29209	0.0219005	0.195663
ENSMUSG00000025762	Larp1b	1170.76	0.343706	0.149982	2.29165	0.0219261	0.195789
ENSMUSG00000030766	Arhgap17	1017.88	0.623762	0.272239	2.29123	0.0219499	0.195794
ENSMUSG00000073413	Ly6g6d	49.5308	-0.905591	0.395275	-2.29104	0.0219612	0.195794
ENSMUSG00000076501	Igkv2-137	622.961	1.34704	0.587943	2.29111	0.021957	0.195794
ENSMUSG00000039131	Gipc2	2760.1	0.299914	0.13094	2.29047	0.0219942	0.195882
ENSMUSG00000062638	Btnl1	2440.35	0.650865	0.284139	2.29066	0.0219832	0.195882
ENSMUSG00000032802	Srxn1	4553.35	0.577859	0.252341	2.29	0.0220215	0.196023
ENSMUSG00000002565	Scin	1001.95	1.6005	0.69906	2.2895	0.0220502	0.196123
ENSMUSG00000017707	Serinc3	16968.4	0.430579	0.188087	2.28925	0.0220649	0.196123
ENSMUSG00000037991	Rmi2	71.6454	0.781101	0.34124	2.28901	0.022079	0.196123
ENSMUSG00000039637	Coro7	666.176	0.951449	0.415631	2.28917	0.0220697	0.196123
ENSMUSG00000020798	Spns3	123.248	0.81783	0.357425	2.28812	0.0221306	0.196179
ENSMUSG00000027555	Car13	1024.21	0.462441	0.202107	2.2881	0.0221315	0.196179
ENSMUSG00000031877	Ces2g	894.617	-0.915348	0.399992	-2.28842	0.0221133	0.196179
ENSMUSG00000097204	Gm17690	83.3849	0.499968	0.218493	2.28826	0.0221226	0.196179
ENSMUSG00000051727	Kctd14	443.335	-0.597973	0.261363	-2.2879	0.0221431	0.196179
ENSMUSG00000026980	Ly75	589.411	0.699327	0.305796	2.28691	0.0222011	0.196591
ENSMUSG00000074342	I830077J02Rik	88.2954	0.973145	0.425645	2.28628	0.0222379	0.196813
ENSMUSG00000004789	Dlst	4176.95	0.331722	0.145108	2.28604	0.022252	0.196828
ENSMUSG00000030942	Thumpd1	954.64	-0.300638	0.131521	-2.28585	0.0222628	0.196828
ENSMUSG00000030403	Vasp	5980.91	0.269619	0.118005	2.28482	0.0223235	0.197027
ENSMUSG00000036912	Piwil4	27.7538	0.792477	0.346956	2.28409	0.0223665	0.197027
ENSMUSG00000045374	Wdr81	424.402	0.603706	0.264257	2.28454	0.0223398	0.197027
ENSMUSG00000054723	Vmac	284.645	-0.369084	0.161546	-2.2847	0.0223302	0.197027
ENSMUSG00000068299	Nat8f4	1185.14	0.655916	0.287054	2.28499	0.0223131	0.197027
ENSMUSG00000073888	Ccl27a	46.6526	-0.68684	0.300699	-2.28415	0.022363	0.197027
ENSMUSG00000091549	Gm6548	318.49	0.496676	0.217438	2.28422	0.0223584	0.197027
ENSMUSG00000024308	Tapbp	2955.74	0.480338	0.210396	2.28302	0.0224294	0.197175
ENSMUSG00000033009	Ogfod1	540.734	0.369507	0.161814	2.28353	0.0223993	0.197175
ENSMUSG00000051339	2900026A02Rik	2682.08	0.412744	0.180789	2.28301	0.0224298	0.197175
ENSMUSG00000096751	Gm28373	17.1239	1.27656	0.559115	2.28318	0.0224196	0.197175
ENSMUSG00000022766	Serpind1	10.3074	-1.66215	0.728305	-2.28222	0.0224765	0.197228
ENSMUSG00000041199	Rpusd1	101.278	0.426121	0.186708	2.28228	0.0224725	0.197228
ENSMUSG00000044646	Zbtb7c	155.627	-0.935759	0.40996	-2.28256	0.0224562	0.197228
ENSMUSG00000045268	Zfp691	100.267	1.01193	0.443416	2.28212	0.0224823	0.197228
ENSMUSG00000028803	Nipal3	867.455	0.287526	0.126068	2.28073	0.0225643	0.197818
ENSMUSG00000061322	Dnaic1	9.6385	3.20053	1.40338	2.28059	0.0225728	0.197818
ENSMUSG00000110206	Flt3l	135.055	1.26616	0.555469	2.27944	0.022641	0.198313
ENSMUSG00000016028	Celsr1	635.017	-0.467078	0.204951	-2.27898	0.0226685	0.19843
ENSMUSG00000057596	Trim30d	1069.91	1.05978	0.465055	2.27882	0.0226777	0.19843
ENSMUSG00000005958	Ephb3	1119.02	-0.974334	0.427696	-2.2781	0.0227207	0.198685
ENSMUSG00000028923	Necap2	1033.63	0.353653	0.155252	2.27794	0.0227302	0.198685
ENSMUSG00000033752	Mnd1	74.7483	-0.738906	0.324573	-2.27655	0.0228133	0.199037
ENSMUSG00000036391	Sec24a	1494.31	0.35733	0.15695	2.27672	0.0228031	0.199037
ENSMUSG00000040007	Bahd1	663.491	0.417935	0.183588	2.27648	0.0228174	0.199037
ENSMUSG00000040511	Pvr	795.861	-0.55589	0.244142	-2.27691	0.0227915	0.199037
ENSMUSG00000025202	Scd3	68.8236	-1.28725	0.565532	-2.27617	0.0228356	0.199093
ENSMUSG00000021772	Nkiras1	218.205	0.440279	0.193479	2.27559	0.0228705	0.199295
ENSMUSG00000085282	Gm15663	29.0911	-0.926542	0.407212	-2.27533	0.0228862	0.19933
ENSMUSG00000031563	Wwc2	407.426	-0.824653	0.362518	-2.27479	0.0229184	0.199507
ENSMUSG00000024534	Sncaip	35.3348	0.807301	0.354934	2.27451	0.0229355	0.199554
ENSMUSG00000078901	Gm14440	13.958	-7.34637	3.23062	-2.27398	0.0229671	0.199625
ENSMUSG00000097000	Gm17435	34.373	0.70954	0.312008	2.2741	0.0229597	0.199625
ENSMUSG00000037157	Il22ra1	1206.05	0.43073	0.189446	2.27363	0.0229882	0.199706
ENSMUSG00000032899	Styk1	951.592	0.760429	0.33456	2.27292	0.0230308	0.19977
ENSMUSG00000034371	Tkfc	3450.57	0.628975	0.27673	2.27289	0.023033	0.19977
ENSMUSG00000056708	Ier5	734.839	0.543812	0.239237	2.27311	0.0230198	0.19977
ENSMUSG00000113890	Gm48368	238.757	0.629897	0.277155	2.27273	0.0230427	0.19977
ENSMUSG00000022026	Olfm4	5274.45	0.47189	0.207707	2.27191	0.0230921	0.199994
ENSMUSG00000022055	Nefl	69.1404	-1.81638	0.799464	-2.272	0.0230867	0.199994
ENSMUSG00000028777	Gnat3	12.397	2.60841	1.14831	2.27153	0.0231152	0.200068
ENSMUSG00000037752	Xkr8	84.6141	1.13231	0.498513	2.27138	0.0231242	0.200068
ENSMUSG00000057948	Unc13d	331.906	0.577907	0.254508	2.27068	0.0231662	0.200329
ENSMUSG00000086245	Gm16170	22.7568	2.20155	0.969734	2.27026	0.0231917	0.200448
ENSMUSG00000058624	Gda	9975.96	0.64146	0.282614	2.26974	0.0232234	0.200619
ENSMUSG00000042817	Flt3	81.8735	1.70354	0.750753	2.26911	0.0232615	0.200847
ENSMUSG00000003199	Mpnd	964.361	0.287274	0.126648	2.26829	0.0233113	0.201174
ENSMUSG00000014873	Surf2	315.029	-0.275446	0.121484	-2.26735	0.0233691	0.201447
ENSMUSG00000026779	Mastl	382.52	-0.744617	0.328474	-2.26689	0.0233967	0.201447
ENSMUSG00000029059	Fam213b	556.231	0.591664	0.260986	2.26704	0.023388	0.201447
ENSMUSG00000074218	Cox7a1	489.875	0.728142	0.32122	2.2668	0.0234023	0.201447
ENSMUSG00000092277	Gm19684	12.2378	1.86802	0.823976	2.26708	0.0233853	0.201447
ENSMUSG00000004552	Ctse	11139.5	-1.47605	0.651465	-2.26574	0.0234675	0.201907
ENSMUSG00000091705	H2-Q2	4758.83	0.730864	0.322601	2.26553	0.0234801	0.201912
ENSMUSG00000028098	Rnf115	1401.26	0.248297	0.109631	2.26484	0.0235224	0.202174
ENSMUSG00000044827	Tlr1	431.235	1.29516	0.572115	2.26381	0.0235855	0.202614
ENSMUSG00000082956	Naip3	130.907	0.78532	0.347045	2.26288	0.023643	0.203005
ENSMUSG00000054517	Trim65	354.881	0.540347	0.238869	2.26211	0.0236906	0.203311
ENSMUSG00000000320	Alox12	132.671	-1.27074	0.562102	-2.2607	0.023778	0.203425
ENSMUSG00000012889	Podnl1	58.9019	1.57781	0.698	2.26048	0.0237916	0.203425
ENSMUSG00000023972	Ptk7	743.333	-1.07707	0.476631	-2.25977	0.0238358	0.203425
ENSMUSG00000024981	Acsl5	19768.6	0.468253	0.207166	2.26028	0.0238041	0.203425
ENSMUSG00000025582	Nptx1	93.9681	-1.36849	0.60557	-2.25985	0.0238308	0.203425
ENSMUSG00000027035	Cers6	3257.17	-0.411803	0.182138	-2.26094	0.023763	0.203425
ENSMUSG00000029082	Bst1	1753.67	1.22814	0.543402	2.26009	0.0238156	0.203425
ENSMUSG00000046062	Ppp1r15b	4531.62	0.261114	0.115518	2.26039	0.0237972	0.203425
ENSMUSG00000068740	Celsr2	130.801	-0.68023	0.300895	-2.26069	0.0237785	0.203425
ENSMUSG00000070390	Nlrp1b	219.81	0.825605	0.365348	2.25978	0.023835	0.203425
ENSMUSG00000092748	Gm22175	14.2825	2.37134	1.04849	2.26167	0.0237177	0.203425
ENSMUSG00000010663	Fads1	1387.38	-0.786621	0.348227	-2.25893	0.0238874	0.203661
ENSMUSG00000036529	Sbf1	1472.08	0.593111	0.262554	2.259	0.0238833	0.203661
ENSMUSG00000060509	Xcr1	31.45	1.44137	0.638229	2.25839	0.0239211	0.203846
ENSMUSG00000006731	B4galnt1	2833.28	0.697969	0.309106	2.25803	0.023944	0.203938
ENSMUSG00000018927	Ccl6	1420.56	0.715789	0.317088	2.25739	0.023984	0.204177
ENSMUSG00000091694	Apol11b	16.2206	1.78387	0.790512	2.2566	0.0240329	0.20449
ENSMUSG00000033446	Lpar6	509.377	-0.368994	0.163534	-2.25637	0.0240472	0.204509
ENSMUSG00000086382	Chrna1os	13.2476	-1.02482	0.454245	-2.25609	0.0240647	0.204556
ENSMUSG00000101036	Gm28588	29.3426	2.66417	1.18105	2.25576	0.0240856	0.204632
ENSMUSG00000020680	Taf15	2502.01	0.314296	0.139396	2.2547	0.0241523	0.204932
[truncated: 21,739 more rows]
