# Supplementary material for: RAC1B modulates intestinal tumourigenesis via modulation of WNT and EGFR signalling pathways
Source: Nat Commun. 2021 Apr 20;12:2335. doi: 10.1038/s41467-021-22531-3 (PMC8058071; doi:10.1038/s41467-021-22531-3)
Supplement: Supplementary file 5 — Supplementary Data 2 [file 41467_2021_22531_MOESM5_ESM.xlsx]

## Sheet: Sheet1
Protein IDs	Majority protein IDs	Peptide counts (all)	Peptide counts (razor+unique)	Peptide counts (unique)	Protein names	Gene names	Fasta headers	Number of proteins	Peptides	Razor + unique peptides	Unique peptides	Peptides _C01	Peptides _C02	Peptides _Rac01	Peptides _Rac02	Peptides _Rac1b01	Peptides _Rac1b02	Peptides -C03	Peptides -Rac03	Peptides -Rac1b03	Razor + unique peptides _C01	Razor + unique peptides _C02	Razor + unique peptides _Rac01	Razor + unique peptides _Rac02	Razor + unique peptides _Rac1b01	Razor + unique peptides _Rac1b02	Razor + unique peptides -C03	Razor + unique peptides -Rac03	Razor + unique peptides -Rac1b03	Unique peptides _C01	Unique peptides _C02	Unique peptides _Rac01	Unique peptides _Rac02	Unique peptides _Rac1b01	Unique peptides _Rac1b02	Unique peptides -C03	Unique peptides -Rac03	Unique peptides -Rac1b03	Sequence coverage [%]	Unique + razor sequence coverage [%]	Unique sequence coverage [%]	Mol. weight [kDa]	Sequence length	Sequence lengths	Q-value	Score	Identification type _C01	Identification type _C02	Identification type _Rac01
P63001;Q05144;P60764	P63001;Q05144	8;5;3	8;5;3	8;5;3	Ras-related C3 botulinum toxin substrate 1;Ras-related C3 botulinum toxin substrate 2	Rac1;Rac2	sp|P63001|RAC1_MOUSE Ras-related C3 botulinum toxin substrate 1 OS=Mus musculus OX=10090 GN=Rac1 PE=1 SV=1;sp|Q05144|RAC2_MOUSE Ras-related C3 botulinum toxin substrate 2 OS=Mus musculus OX=10090 GN=Rac2 PE=1 SV=1	3	8	8	8	5	4	8	8	8	7	6	8	8	5	4	8	8	8	7	6	8	8	5	4	8	8	8	7	6	8	8	35.9	35.9	35.9	21.45	192	192;192;192	0	156.2	By MS/MS	By MS/MS	By MS/MS
Q62470	Q62470	17	17	17	Integrin alpha-3;Integrin alpha-3 heavy chain;Integrin alpha-3 light chain	Itga3	sp|Q62470|ITA3_MOUSE Integrin alpha-3 OS=Mus musculus OX=10090 GN=Itga3 PE=1 SV=1	1	17	17	17	15	16	17	17	17	17	14	16	17	15	16	17	17	17	17	14	16	17	15	16	17	17	17	17	14	16	17	21.3	21.3	21.3	116.74	1053	1053	0	106.49	By MS/MS	By MS/MS	By MS/MS
Q01279;Q61527	Q01279	19;1	19;1	18;0	Epidermal growth factor receptor	Egfr	sp|Q01279|EGFR_MOUSE Epidermal growth factor receptor OS=Mus musculus OX=10090 GN=Egfr PE=1 SV=1	2	19	19	18	10	8	18	16	16	13	9	17	15	10	8	18	16	16	13	9	17	15	9	7	17	15	15	12	9	16	14	18.1	18.1	17.1	134.85	1210	1210;1308	0	55.36	By MS/MS	By MS/MS	By MS/MS
Q60634	Q60634	12	12	12	Flotillin-2	Flot2	sp|Q60634|FLOT2_MOUSE Flotillin-2 OS=Mus musculus OX=10090 GN=Flot2 PE=1 SV=2	1	12	12	12	10	10	11	12	12	11	9	12	11	10	10	11	12	12	11	9	12	11	10	10	11	12	12	11	9	12	11	35.3	35.3	35.3	47.037	428	428	0	67.124	By MS/MS	By MS/MS	By MS/MS
Q9DBJ3	Q9DBJ3	16	16	16	Brain-specific angiogenesis inhibitor 1-associated protein 2-like protein 1	Baiap2l1	sp|Q9DBJ3|BI2L1_MOUSE Brain-specific angiogenesis inhibitor 1-associated protein 2-like protein 1 OS=Mus musculus OX=10090 GN=Baiap2l1 PE=1 SV=1	1	16	16	16	8	9	15	15	14	14	7	14	13	8	9	15	15	14	14	7	14	13	8	9	15	15	14	14	7	14	13	37	37	37	57.187	514	514	0	78.303	By MS/MS	By MS/MS	By MS/MS
Q6P9J9	Q6P9J9	9	9	9	Anoctamin-6	Ano6	sp|Q6P9J9|ANO6_MOUSE Anoctamin-6 OS=Mus musculus OX=10090 GN=Ano6 PE=1 SV=1	1	9	9	9	8	7	8	7	8	9	7	9	9	8	7	8	7	8	9	7	9	9	8	7	8	7	8	9	7	9	9	13.1	13.1	13.1	106.25	911	911	0	39.303	By MS/MS	By MS/MS	By MS/MS
Q91W92	Q91W92	10	10	10	Cdc42 effector protein 1	Cdc42ep1	sp|Q91W92|BORG5_MOUSE Cdc42 effector protein 1 OS=Mus musculus OX=10090 GN=Cdc42ep1 PE=1 SV=1	1	10	10	10	3	6	10	9	9	7	6	9	9	3	6	10	9	9	7	6	9	9	3	6	10	9	9	7	6	9	9	29.1	29.1	29.1	43.095	409	409	0	19.662	By MS/MS	By MS/MS	By MS/MS
Q9WVL3	Q9WVL3	20	20	18	Solute carrier family 12 member 7	Slc12a7	sp|Q9WVL3|S12A7_MOUSE Solute carrier family 12 member 7 OS=Mus musculus OX=10090 GN=Slc12a7 PE=1 SV=1	1	20	20	18	9	9	20	16	19	15	11	17	15	9	9	20	16	19	15	11	17	15	8	9	18	15	17	14	10	16	15	22.5	22.5	20.7	119.48	1083	1083	0	100.95	By MS/MS	By matching	By MS/MS
P97792	P97792	8	8	8	Coxsackievirus and adenovirus receptor homolog	Cxadr	sp|P97792|CXAR_MOUSE Coxsackievirus and adenovirus receptor homolog OS=Mus musculus OX=10090 GN=Cxadr PE=1 SV=1	1	8	8	8	5	5	8	7	6	5	5	6	6	5	5	8	7	6	5	5	6	6	5	5	8	7	6	5	5	6	6	25.2	25.2	25.2	39.947	365	365	0	60.24	By MS/MS	By MS/MS	By MS/MS
O54990	O54990	13	13	13	Prominin-1	Prom1	sp|O54990|PROM1_MOUSE Prominin-1 OS=Mus musculus OX=10090 GN=Prom1 PE=1 SV=1	1	13	13	13	7	8	13	9	10	10	8	12	10	7	8	13	9	10	10	8	12	10	7	8	13	9	10	10	8	12	10	18.7	18.7	18.7	97.112	867	867	0	52.361	By MS/MS	By MS/MS	By MS/MS
Q8BKX1	Q8BKX1	16	16	16	Brain-specific angiogenesis inhibitor 1-associated protein 2	Baiap2	sp|Q8BKX1|BAIP2_MOUSE Brain-specific angiogenesis inhibitor 1-associated protein 2 OS=Mus musculus OX=10090 GN=Baiap2 PE=1 SV=2	1	16	16	16	6	5	14	13	15	14	5	12	13	6	5	14	13	15	14	5	12	13	6	5	14	13	15	14	5	12	13	44.1	44.1	44.1	59.236	535	535	0	53.544	By matching	By MS/MS	By MS/MS
Q8CGB3	Q8CGB3	22	22	22	Uveal autoantigen with coiled-coil domains and ankyrin repeats	Uaca	sp|Q8CGB3|UACA_MOUSE Uveal autoantigen with coiled-coil domains and ankyrin repeats OS=Mus musculus OX=10090 GN=Uaca PE=1 SV=2	1	22	22	22	8	6	13	19	16	17	6	20	15	8	6	13	19	16	17	6	20	15	8	6	13	19	16	17	6	20	15	19.6	19.6	19.6	160.81	1411	1411	0	54.223	By MS/MS	By matching	By MS/MS
O09044	O09044	8	8	8	Synaptosomal-associated protein 23	Snap23	sp|O09044|SNP23_MOUSE Synaptosomal-associated protein 23 OS=Mus musculus OX=10090 GN=Snap23 PE=1 SV=1	1	8	8	8	3	3	6	7	5	6	4	6	5	3	3	6	7	5	6	4	6	5	3	3	6	7	5	6	4	6	5	46.2	46.2	46.2	23.261	210	210	0	66.377	By MS/MS	By MS/MS	By MS/MS
E9Q912	E9Q912	18	18	18		Rap1gds1	tr|E9Q912|E9Q912_MOUSE RAP1, GTP-GDP dissociation stimulator 1 OS=Mus musculus OX=10090 GN=Rap1gds1 PE=1 SV=1	1	18	18	18	8	8	9	8	18	16	6	8	17	8	8	9	8	18	16	6	8	17	8	8	9	8	18	16	6	8	17	36.4	36.4	36.4	66.076	607	607	0	93.231	By MS/MS	By MS/MS	By MS/MS
Q8K078	Q8K078	6	6	6	Solute carrier organic anion transporter family member 4A1	Slco4a1	sp|Q8K078|SO4A1_MOUSE Solute carrier organic anion transporter family member 4A1 OS=Mus musculus OX=10090 GN=Slco4a1 PE=1 SV=2	1	6	6	6	3	1	5	5	4	6	1	5	4	3	1	5	5	4	6	1	5	4	3	1	5	5	4	6	1	5	4	7.3	7.3	7.3	77.668	723	723	0	16.956	By MS/MS	By MS/MS	By MS/MS
Q9QWY8	Q9QWY8	13	13	11	Arf-GAP with SH3 domain, ANK repeat and PH domain-containing protein 1	Asap1	sp|Q9QWY8|ASAP1_MOUSE Arf-GAP with SH3 domain, ANK repeat and PH domain-containing protein 1 OS=Mus musculus OX=10090 GN=Asap1 PE=1 SV=2	1	13	13	11	9	6	12	9	12	10	4	13	9	9	6	12	9	12	10	4	13	9	7	6	10	7	11	9	3	11	8	12.8	12.8	11.9	127.42	1147	1147	0	33.393	By MS/MS	By MS/MS	By MS/MS
Q64455	Q64455	8	8	8	Receptor-type tyrosine-protein phosphatase eta	Ptprj	sp|Q64455|PTPRJ_MOUSE Receptor-type tyrosine-protein phosphatase eta OS=Mus musculus OX=10090 GN=Ptprj PE=1 SV=2	1	8	8	8	4	1	8	7	6	5	3	8	7	4	1	8	7	6	5	3	8	7	4	1	8	7	6	5	3	8	7	10.5	10.5	10.5	136.77	1238	1238	0	19.031	By matching	By matching	By MS/MS
Q60738	Q60738	4	4	4	Zinc transporter 1	Slc30a1	sp|Q60738|ZNT1_MOUSE Zinc transporter 1 OS=Mus musculus OX=10090 GN=Slc30a1 PE=1 SV=1	1	4	4	4	2	1	4	3	2	2	2	3	3	2	1	4	3	2	2	2	3	3	2	1	4	3	2	2	2	3	3	9.7	9.7	9.7	54.716	503	503	0	19.41	By MS/MS	By matching	By MS/MS
A2ATK9	A2ATK9	5	5	5		Fam171a1	tr|A2ATK9|A2ATK9_MOUSE Family with sequence similarity 171, member A1 OS=Mus musculus OX=10090 GN=Fam171a1 PE=1 SV=1	1	5	5	5	0	0	5	4	4	4	3	5	4	0	0	5	4	4	4	3	5	4	0	0	5	4	4	4	3	5	4	12.9	12.9	12.9	97.961	892	892	0	24.392			By MS/MS
Q8BH43	Q8BH43	3	3	3	Wiskott-Aldrich syndrome protein family member 2	Wasf2	sp|Q8BH43|WASF2_MOUSE Wiskott-Aldrich syndrome protein family member 2 OS=Mus musculus OX=10090 GN=Wasf2 PE=1 SV=1	1	3	3	3	3	2	3	3	3	3	2	2	3	3	2	3	3	3	3	2	2	3	3	2	3	3	3	3	2	2	3	6.8	6.8	6.8	54.073	497	497	0	61.147	By MS/MS	By MS/MS	By MS/MS
Q3V0J1	Q3V0J1	7	7	7	Transmembrane protein 237	Tmem237	sp|Q3V0J1|TM237_MOUSE Transmembrane protein 237 OS=Mus musculus OX=10090 GN=Tmem237 PE=1 SV=1	1	7	7	7	2	1	7	7	5	5	1	6	6	2	1	7	7	5	5	1	6	6	2	1	7	7	5	5	1	6	6	27.6	27.6	27.6	47.342	427	427	0	79.694	By matching	By matching	By MS/MS
O55098	O55098	9	8	8	Serine/threonine-protein kinase 10	Stk10	sp|O55098|STK10_MOUSE Serine/threonine-protein kinase 10 OS=Mus musculus OX=10090 GN=Stk10 PE=1 SV=2	1	9	8	8	6	5	5	9	6	8	7	9	8	5	4	4	8	5	7	6	8	7	5	4	4	8	5	7	6	8	7	12.7	11.8	11.8	111.9	966	966	0	24.876	By MS/MS	By matching	By MS/MS
Q8VDZ4	Q8VDZ4	4	4	4	Palmitoyltransferase ZDHHC5	Zdhhc5	sp|Q8VDZ4|ZDHC5_MOUSE Palmitoyltransferase ZDHHC5 OS=Mus musculus OX=10090 GN=Zdhhc5 PE=1 SV=1	1	4	4	4	1	2	4	4	4	3	3	4	3	1	2	4	4	4	3	3	4	3	1	2	4	4	4	3	3	4	3	11.9	11.9	11.9	77.5	715	715	0	75.916	By matching	By matching	By MS/MS
Q8BGT1	Q8BGT1	6	6	6		Flrt3	sp|Q8BGT1|FLRT3_MOUSE Leucine-rich repeat transmembrane protein FLRT3 OS=Mus musculus OX=10090 GN=Flrt3 PE=1 SV=1	1	6	6	6	3	2	4	5	4	4	1	3	6	3	2	4	5	4	4	1	3	6	3	2	4	5	4	4	1	3	6	14.2	14.2	14.2	72.878	649	649	0	9.6418	By matching	By matching	By MS/MS
P28571	P28571	4	4	4	Sodium- and chloride-dependent glycine transporter 1	Slc6a9	sp|P28571|SC6A9_MOUSE Sodium- and chloride-dependent glycine transporter 1 OS=Mus musculus OX=10090 GN=Slc6a9 PE=1 SV=3	1	4	4	4	1	0	3	4	4	2	2	4	2	1	0	3	4	4	2	2	4	2	1	0	3	4	4	2	2	4	2	8.2	8.2	8.2	76.543	692	692	0	6.889	By MS/MS		By MS/MS
Q5FWI3	Q5FWI3	6	6	6	Transmembrane protein 2	Tmem2	sp|Q5FWI3|TMEM2_MOUSE Cell surface hyaluronidase OS=Mus musculus OX=10090 GN=Tmem2 PE=1 SV=1	1	6	6	6	3	5	5	4	4	5	2	4	3	3	5	5	4	4	5	2	4	3	3	5	5	4	4	5	2	4	3	6.9	6.9	6.9	153.8	1383	1383	0	8.8529	By matching	By matching	By MS/MS
Q5U431	Q5U431	3	3	3	G-protein coupled receptor 39	Gpr39	sp|Q5U431|GPR39_MOUSE G-protein coupled receptor 39 OS=Mus musculus OX=10090 GN=Gpr39 PE=2 SV=1	1	3	3	3	1	1	3	3	2	2	2	2	3	1	1	3	3	2	2	2	2	3	1	1	3	3	2	2	2	2	3	6.8	6.8	6.8	51.589	456	456	0	11.627	By matching	By matching	By MS/MS
Q61146	Q61146	2	2	2	Occludin	Ocln	sp|Q61146|OCLN_MOUSE Occludin OS=Mus musculus OX=10090 GN=Ocln PE=1 SV=1	1	2	2	2	0	0	1	2	2	1	0	1	0	0	0	1	2	2	1	0	1	0	0	0	1	2	2	1	0	1	0	7.3	7.3	7.3	58.999	521	521	0.0010299	2.8297			By MS/MS
F7BJK1	F7BJK1	2	2	2		Pcdh1	tr|F7BJK1|F7BJK1_MOUSE Protocadherin 1 (Fragment) OS=Mus musculus OX=10090 GN=Pcdh1 PE=1 SV=1	1	2	2	2	1	1	1	2	2	2	2	2	2	1	1	1	2	2	2	2	2	2	1	1	1	2	2	2	2	2	2	3.1	3.1	3.1	116.52	1077	1077	0.0049276	1.8024	By matching	By matching	By MS/MS
Q6PD21	Q6PD21	2	2	2	SH2 domain-containing adapter protein B	Shb	sp|Q6PD21|SHB_MOUSE SH2 domain-containing adapter protein B OS=Mus musculus OX=10090 GN=Shb PE=1 SV=2	1	2	2	2	1	2	2	2	2	2	1	2	2	1	2	2	2	2	2	1	2	2	1	2	2	2	2	2	1	2	2	7.4	7.4	7.4	54.707	503	503	0	20.153	By matching	By matching	By MS/MS
P70424	P70424	5	4	4	Receptor tyrosine-protein kinase erbB-2	Erbb2	sp|P70424|ERBB2_MOUSE Receptor tyrosine-protein kinase erbB-2 OS=Mus musculus OX=10090 GN=Erbb2 PE=1 SV=3	1	5	4	4	3	3	5	4	4	4	1	4	3	2	2	4	3	3	3	1	3	2	2	2	4	3	3	3	1	3	2	6.1	5.2	5.2	138.58	1256	1256	0	6.3386	By matching	By matching	By MS/MS
Q62469	Q62469	2	2	2	Integrin alpha-2	Itga2	sp|Q62469|ITA2_MOUSE Integrin alpha-2 OS=Mus musculus OX=10090 GN=Itga2 PE=1 SV=2	1	2	2	2	1	0	2	2	2	1	1	2	2	1	0	2	2	2	1	1	2	2	1	0	2	2	2	1	1	2	2	3.5	3.5	3.5	128.95	1178	1178	0	7.4337	By MS/MS		By MS/MS
O70309	O70309	3	3	3	Integrin beta-5	Itgb5	sp|O70309|ITB5_MOUSE Integrin beta-5 OS=Mus musculus OX=10090 GN=Itgb5 PE=1 SV=2	1	3	3	3	1	1	2	1	3	2	2	3	2	1	1	2	1	3	2	2	3	2	1	1	2	1	3	2	2	3	2	7.4	7.4	7.4	87.908	798	798	0	6.2302	By matching	By matching	By MS/MS
P52800	P52800	5	5	5	Ephrin-B2	Efnb2	sp|P52800|EFNB2_MOUSE Ephrin-B2 OS=Mus musculus OX=10090 GN=Efnb2 PE=1 SV=1	1	5	5	5	0	1	3	5	1	2	2	5	3	0	1	3	5	1	2	2	5	3	0	1	3	5	1	2	2	5	3	22	22	22	37.202	336	336	0	17.756		By matching	By MS/MS
P0C673	P0C673	1	1	1	Immunoglobulin superfamily member 11	Igsf11	sp|P0C673|IGS11_MOUSE Immunoglobulin superfamily member 11 OS=Mus musculus OX=10090 GN=Igsf11 PE=1 SV=1	1	1	1	1	1	1	1	1	1	1	0	1	1	1	1	1	1	1	1	0	1	1	1	1	1	1	1	1	0	1	1	2.8	2.8	2.8	46.067	428	428	0.00068894	2.8528	By matching	By matching	By MS/MS
Q80W68	Q80W68	4	4	4	Kin of IRRE-like protein 1	Kirrel	sp|Q80W68|KIRR1_MOUSE Kin of IRRE-like protein 1 OS=Mus musculus OX=10090 GN=Kirrel1 PE=1 SV=1	1	4	4	4	0	0	2	3	2	1	0	3	2	0	0	2	3	2	1	0	3	2	0	0	2	3	2	1	0	3	2	6.7	6.7	6.7	87.175	789	789	0	4.7279			By MS/MS
B5TVM2	B5TVM2	4	4	4	Immunoglobulin-like domain-containing receptor 2	Ildr2	sp|B5TVM2|ILDR2_MOUSE Immunoglobulin-like domain-containing receptor 2 OS=Mus musculus OX=10090 GN=Ildr2 PE=1 SV=2	1	4	4	4	2	1	4	2	2	1	0	3	1	2	1	4	2	2	1	0	3	1	2	1	4	2	2	1	0	3	1	10	10	10	73.235	661	661	0	30.962	By matching	By matching	By MS/MS
Q9JIM1	Q9JIM1	2	2	2	Equilibrative nucleoside transporter 1	Slc29a1	sp|Q9JIM1|S29A1_MOUSE Equilibrative nucleoside transporter 1 OS=Mus musculus OX=10090 GN=Slc29a1 PE=1 SV=3	1	2	2	2	1	2	2	2	2	1	1	2	1	1	2	2	2	2	1	1	2	1	1	2	2	2	2	1	1	2	1	6.1	6.1	6.1	50.192	460	460	0	4.0196	By matching	By matching	By MS/MS
P97798	P97798	4	4	4	Neogenin	Neo1	sp|P97798|NEO1_MOUSE Neogenin OS=Mus musculus OX=10090 GN=Neo1 PE=1 SV=1	1	4	4	4	2	1	3	3	2	2	1	2	3	2	1	3	3	2	2	1	2	3	2	1	3	3	2	2	1	2	3	4.6	4.6	4.6	163.16	1493	1493	0	13.493	By matching	By matching	By MS/MS
Q8BTW9	Q8BTW9	2	2	2	Serine/threonine-protein kinase PAK 4	Pak4	sp|Q8BTW9|PAK4_MOUSE Serine/threonine-protein kinase PAK 4 OS=Mus musculus OX=10090 GN=Pak4 PE=1 SV=1	1	2	2	2	0	1	1	1	1	1	1	2	2	0	1	1	1	1	1	1	2	2	0	1	1	1	1	1	1	2	2	3.7	3.7	3.7	64.622	593	593	0	7.0188		By MS/MS	By MS/MS
Q69ZZ9	Q69ZZ9	1	1	1	Uncharacterized protein KIAA0754	Kiaa0754	sp|Q69ZZ9|K0754_MOUSE Uncharacterized protein KIAA0754 OS=Mus musculus OX=10090 GN=Kiaa0754 PE=2 SV=2	1	1	1	1	0	0	1	1	0	1	1	1	1	0	0	1	1	0	1	1	1	1	0	0	1	1	0	1	1	1	1	2.2	2.2	2.2	104.64	979	979	0	18.903			By MS/MS
Q8R3T5	Q8R3T5	1	1	1	Syntaxin-binding protein 6	Stxbp6	sp|Q8R3T5|STXB6_MOUSE Syntaxin-binding protein 6 OS=Mus musculus OX=10090 GN=Stxbp6 PE=1 SV=1	1	1	1	1	0	0	1	1	0	0	0	1	0	0	0	1	1	0	0	0	1	0	0	0	1	1	0	0	0	1	0	10	10	10	23.671	210	210	0.00070373	3.0276			By MS/MS
Q04736	Q04736	5	3	3	Tyrosine-protein kinase Yes	Yes1	sp|Q04736|YES_MOUSE Tyrosine-protein kinase Yes OS=Mus musculus OX=10090 GN=Yes1 PE=1 SV=3	1	5	3	3	2	2	3	3	2	3	1	5	3	0	1	1	1	1	1	0	3	2	0	1	1	1	1	1	0	3	2	9.8	7.8	7.8	60.629	541	541	0	5.8077	By matching	By matching	By MS/MS
P54818	P54818	2	2	2	Galactocerebrosidase	Galc	sp|P54818|GALC_MOUSE Galactocerebrosidase OS=Mus musculus OX=10090 GN=Galc PE=1 SV=2	1	2	2	2	0	0	1	2	1	1	2	2	1	0	0	1	2	1	1	2	2	1	0	0	1	2	1	1	2	2	1	5.7	5.7	5.7	77.256	684	684	0	5.3453			By MS/MS
Q8BGU5	Q8BGU5	1	1	1	Cyclin-Y	Ccny	sp|Q8BGU5|CCNY_MOUSE Cyclin-Y OS=Mus musculus OX=10090 GN=Ccny PE=1 SV=1	1	1	1	1	1	1	1	1	1	1	0	1	0	1	1	1	1	1	1	0	1	0	1	1	1	1	1	1	0	1	0	4.4	4.4	4.4	39.394	341	341	0	6.5781	By MS/MS	By matching	By MS/MS
P59281	P59281	2	2	2	Rho GTPase-activating protein 39	Arhgap39	sp|P59281|RHG39_MOUSE Rho GTPase-activating protein 39 OS=Mus musculus OX=10090 GN=Arhgap39 PE=1 SV=2	1	2	2	2	0	0	2	2	0	1	1	2	0	0	0	2	2	0	1	1	2	0	0	0	2	2	0	1	1	2	0	2.3	2.3	2.3	125.2	1107	1107	0	4.0362			By MS/MS
Q9CQX5	Q9CQX5	1	1	1	Claudin domain-containing protein 1	Cldnd1	sp|Q9CQX5|CLDN1_MOUSE Claudin domain-containing protein 1 OS=Mus musculus OX=10090 GN=Cldnd1 PE=1 SV=1	1	1	1	1	0	0	1	1	1	1	0	1	1	0	0	1	1	1	1	0	1	1	0	0	1	1	1	1	0	1	1	5.9	5.9	5.9	28.572	253	253	0.0019685	2.4037			By MS/MS
P20352	P20352	1	1	1	Tissue factor	F3	sp|P20352|TF_MOUSE Tissue factor OS=Mus musculus OX=10090 GN=F3 PE=1 SV=2	1	1	1	1	0	0	1	1	0	1	0	1	1	0	0	1	1	0	1	0	1	1	0	0	1	1	0	1	0	1	1	8.2	8.2	8.2	32.935	294	294	0	3.9754			By MS/MS
Q9CQS5	Q9CQS5	3	3	3	Serine/threonine-protein kinase RIO2	Riok2	sp|Q9CQS5|RIOK2_MOUSE Serine/threonine-protein kinase RIO2 OS=Mus musculus OX=10090 GN=Riok2 PE=1 SV=1	1	3	3	3	0	0	1	1	1	2	1	1	2	0	0	1	1	1	2	1	1	2	0	0	1	1	1	2	1	1	2	10.6	10.6	10.6	62.49	547	547	0.0080453	1.5819			By matching
Q9JI59	Q9JI59	1	1	1	Junctional adhesion molecule B	Jam2	sp|Q9JI59|JAM2_MOUSE Junctional adhesion molecule B OS=Mus musculus OX=10090 GN=Jam2 PE=1 SV=1	1	1	1	1	0	0	1	1	1	1	0	1	0	0	0	1	1	1	1	0	1	0	0	0	1	1	1	1	0	1	0	7	7	7	33.047	298	298	0.001998	2.552			By matching
A4Q9E5	A4Q9E5	1	1	1	Tubulin monoglycylase TTLL3	Ttll3	sp|A4Q9E5|TTLL3_MOUSE Tubulin monoglycylase TTLL3 OS=Mus musculus OX=10090 GN=Ttll3 PE=1 SV=1	1	1	1	1	0	0	0	0	1	1	0	1	1	0	0	0	0	1	1	0	1	1	0	0	0	0	1	1	0	1	1	1.6	1.6	1.6	104.43	927	927	0.0049231	1.7976
REV__Q14B62	REV__Q14B62	1	1	1			sp|Q14B62|PTHD1_MOUSE Patched domain-containing protein 1 OS=Mus musculus OX=10090 GN=ptchd1 PE=2 SV=2	1	1	1	1	0	0	1	1	0	1	0	1	0	0	0	1	1	0	1	0	1	0	0	0	1	1	0	1	0	1	0	0	0	0	101.5	888	888	0.00886	1.5142			By matching
Q3U2A8	Q3U2A8	2	2	2	Valine--tRNA ligase, mitochondrial	Vars2	sp|Q3U2A8|SYVM_MOUSE Valine--tRNA ligase, mitochondrial OS=Mus musculus OX=10090 GN=Vars2 PE=1 SV=2	1	2	2	2	0	0	2	2	2	2	0	1	0	0	0	2	2	2	2	0	1	0	0	0	2	2	2	2	0	1	0	2.5	2.5	2.5	118.46	1060	1060	0.0029042	2.267			By matching
P97355	P97355	1	1	1	Spermine synthase	Sms	sp|P97355|SPSY_MOUSE Spermine synthase OS=Mus musculus OX=10090 GN=Sms PE=1 SV=1	1	1	1	1	0	1	1	1	0	0	0	1	0	0	1	1	1	0	0	0	1	0	0	1	1	1	0	0	0	1	0	8.2	8.2	8.2	41.313	366	366	0	4.1612		By matching	By MS/MS
Q3TGW2	Q3TGW2	1	1	1	Endonuclease/exonuclease/phosphatase family domain-containing protein 1	Eepd1	sp|Q3TGW2|EEPD1_MOUSE Endonuclease/exonuclease/phosphatase family domain-containing protein 1 OS=Mus musculus OX=10090 GN=Eepd1 PE=1 SV=1	1	1	1	1	0	0	1	1	0	1	0	1	0	0	0	1	1	0	1	0	1	0	0	0	1	1	0	1	0	1	0	2.6	2.6	2.6	62.953	569	569	0.0063482	1.68			By MS/MS
Q62504	Q62504	1	1	1	Msx2-interacting protein	Spen	sp|Q62504|MINT_MOUSE Msx2-interacting protein OS=Mus musculus OX=10090 GN=Spen PE=1 SV=2	1	1	1	1	0	0	1	1	1	1	0	1	1	0	0	1	1	1	1	0	1	1	0	0	1	1	1	1	0	1	1	0.4	0.4	0.4	398.75	3644	3644	0.0080573	1.5901			By matching
Q60751	Q60751	2	2	2	Insulin-like growth factor 1 receptor;Insulin-like growth factor 1 receptor alpha chain;Insulin-like growth factor 1 receptor beta chain	Igf1r	sp|Q60751|IGF1R_MOUSE Insulin-like growth factor 1 receptor OS=Mus musculus OX=10090 GN=Igf1r PE=1 SV=3	1	2	2	2	1	1	2	1	0	2	1	2	2	1	1	2	1	0	2	1	2	2	1	1	2	1	0	2	1	2	2	1.7	1.7	1.7	155.79	1373	1373	0.0099212	1.4218	By matching	By matching	By MS/MS
REV__M0QWR8	REV__M0QWR8	1	1	1			tr|M0QWR8|M0QWR8_MOUSE Solute carrier organic anion transporter family member OS=Mus musculus OX=10090 GN=Gm6614 PE=3 SV=1	1	1	1	1	0	0	1	1	1	1	0	1	0	0	0	1	1	1	1	0	1	0	0	0	1	1	1	1	0	1	0	0	0	0	73.818	670	670	0.0043532	1.8907			By matching
P47802	P47802	1	1	1	Metaxin-1	Mtx1	sp|P47802|MTX1_MOUSE Metaxin-1 OS=Mus musculus OX=10090 GN=Mtx1 PE=1 SV=1	1	1	1	1	1	0	1	0	1	1	0	1	1	1	0	1	0	1	1	0	1	1	1	0	1	0	1	1	0	1	1	4.4	4.4	4.4	35.623	317	317	0.0016807	2.6524	By MS/MS		By MS/MS
Q08642	Q08642	1	1	1	Protein-arginine deiminase type-2	Padi2	sp|Q08642|PADI2_MOUSE Protein-arginine deiminase type-2 OS=Mus musculus OX=10090 GN=Padi2 PE=1 SV=2	1	1	1	1	1	0	1	0	1	1	0	1	1	1	0	1	0	1	1	0	1	1	1	0	1	0	1	1	0	1	1	2.5	2.5	2.5	76.249	673	673	0.0063559	1.6927	By matching		By matching
Q8R2Q8	Q8R2Q8	2	2	2	Bone marrow stromal antigen 2	Bst2	sp|Q8R2Q8|BST2_MOUSE Bone marrow stromal antigen 2 OS=Mus musculus OX=10090 GN=Bst2 PE=1 SV=1	1	2	2	2	0	0	2	1	2	1	0	1	1	0	0	2	1	2	1	0	1	1	0	0	2	1	2	1	0	1	1	11	11	11	19.152	172	172	0.003201	2.191			By MS/MS
REV__Q3V0C5	REV__Q3V0C5	1	1	1			sp|Q3V0C5|UBP48_MOUSE Ubiquitin carboxyl-terminal hydrolase 48 OS=Mus musculus OX=10090 GN=Usp48 PE=1 SV=2	1	1	1	1	0	0	0	1	1	1	0	1	1	0	0	0	1	1	1	0	1	1	0	0	0	1	1	1	0	1	1	0	0	0	120.63	1052	1052	0.0099678	1.4504
P31725	P31725	2	2	2	Protein S100-A9	S100a9	sp|P31725|S10A9_MOUSE Protein S100-A9 OS=Mus musculus OX=10090 GN=S100a9 PE=1 SV=3	1	2	2	2	0	0	2	1	2	0	0	1	0	0	0	2	1	2	0	0	1	0	0	0	2	1	2	0	0	1	0	9.7	9.7	9.7	13.049	113	113	0.0034494	1.9714			By matching
Q3TC33	Q3TC33	1	1	1	Coiled-coil domain-containing protein 127	Ccdc127	sp|Q3TC33|CC127_MOUSE Coiled-coil domain-containing protein 127 OS=Mus musculus OX=10090 GN=Ccdc127 PE=1 SV=2	1	1	1	1	0	0	0	0	1	1	0	0	1	0	0	0	0	1	1	0	0	1	0	0	0	0	1	1	0	0	1	9.2	9.2	9.2	30.509	260	260	0.0019802	2.4562
[truncated: 55 more columns]
