# Supplementary material for: RAC1B modulates intestinal tumourigenesis via modulation of WNT and EGFR signalling pathways
Source: Nat Commun. 2021 Apr 20;12:2335. doi: 10.1038/s41467-021-22531-3 (PMC8058071; doi:10.1038/s41467-021-22531-3)
Supplement: Supplementary file 7 — Source Data [file 41467_2021_22531_MOESM7_ESM.xlsx]

## Sheet: Figure 1a
Figure 1a	Rac1b PSI normal vs tumour
	Normal	Tumour
	0.0962	0.1876
	0.1193	0.2195
	0.0739	0.2179
	0.0711	0.4608
	0.0497	0.2727
	0.081	0.1332
	0.0855	0.35
	0.0755	0.3182
	0.0852	0.1306
	0.0841	0.0324
	0.0887	0.1781
	0.0811	0.2034
	0.0508	0.1224
	0.1263	0.3148
	0.091	0.1233
	0.0811	0.2227
	0.1347	0.2463
	0.046	0.2815
	0.0398	0.0289
	0.1113	0.2711
	0.1093	0.1379
	0.0736	0.1541
	0.0738	0.0273
	0.082	0.2152
	0.0769	0.1184
	0.0589	0.1104
	0.107	0.129
	0.1402	0.1636
	0.1156	0.3037
	0.1636	0.0745
	0.0816	0.19
	0.0676	0.2865
	0.1053	0.4786
	0.0874	0.0518
	0.1001	0.2065
	0.1344	0.1417
	0.1277	0.1623
	0.1705	0.1842
	0.0985	0.3039
	0.076	0.1538
	0.1036	0.2046
		0.2026
		0.1687
		0.3808
		0.1927
		0.1642
		0.2197
		0.1847
		0.3253
		0.2691
		0.2134
		0.109
		0.0987
		0.1248
		0.1627
		0.1107
		0.3382
		0.1357
		0.3756
		0.2456
		0.1143
		0.0991
		0.2503
		0.2356
		0.207
		0.372
		0.2207
		0.3114
		0.0933
		0.204
		0.2276
		0.0871
		0.3585
		0.1529
		0.1033
		0.1845
		0.3075
		0.2978
		0.2103
		0.0944
		0.1257
		0.239
		0.2978
		0.1514
		0.2056
		0.1604
		0.2188
		0.3177
		0.2872
		0.1117
		0.292
		0.1885
		0.2493
		0.2693
		0.2411
		0.118
		0.1529
		0.3625
		0.2558
		0.2047
		0.2014
		0.1568
		0.1983
		0.1877
		0.0508
		0.2684
		0.1914
		0.1325
		0.3156
		0.1476
		0.2705
		0.1765
		0.2637
		0.4319
		0.2245
		0.2275
		0.2456
		0.1943
		0.2787
		0.2449
		0.0162
		0.5115
		0.3219
		0.1355
		0.2581
		0.0616
		0.124
		0.1021
		0.2663
		0.2969
		0.1563
		0.2549
		0.168
		0.1501
		0.1785
		0.1846
		0.2394
		0.2649
		0.1457
		0.1768
		0.2584
		0.2163
		0.3296
		0.1326
		0.2802
		0.2104
		0.2373
		0.1979
		0.2498
		0.243
		0.3191
		0.155
		0.1035
		0.1095
		0.201
		0.175
		0.1324
		0.3602
		0.2496
		0.1697
		0.1148
		0.1172
		0.2255
		0.1909
		0.1044
		0.0657
		0.0597
		0.211
		0.2028
		0.1021
		0.1411
		0.1422
		0.1456
		0.121
		0.1497
		0.4496
		0.2658
		0.1223
		0.0972
		0.2061
		0.2184
		0.2564
		0.1145
		0.2161
		0.0927
		0.3004
		0.0853
		0.2207
		0.1353
		0.2912
		0.1216
		0.0481
		0.1026
		0.1262
		0.1635
		0.3002
		0.0915
		0.2297
		0.1722
		0.1289
		0.2481
		0.1955
		0.3103
		0.1843
		0.1519
		0.1759
		0.3053
		0.2569
		0.1618
		0.1141
		0.2242
		0.1922
		0.0981
		0.1548
		0.5584
		0.1519
		0.1392
		0.2079
		0.2039
		0.1867
		0.2107
		0.4314
		0.1789
		0.2518
		0.2194
		0.2375
		0.3507
		0.2657
		0.1356
		0.2002
		0.1976
		0.0616
		0.391
		0.2054
		0.3231
		0.2339
		0.11
		0.3699
		0.0936
		0.2145
		0.3528
		0.1814
		0.2528
		0.1693
		0.1567
		0.2564
		0.1838
		0.2942
		0.1924
		0.2429
		0.176
		0.1211
		0.1208
		0.314
		0.0899
		0.2026
		0.1784
		0.1904
		0.2557
		0.0676
		0.0999
		0.2206
		0.1075
		0.1501
		0.2147
		0.2965
		0.2598
		0.4122
		0.233
		0.0441
		0.1121
		0.1928
		0.1865
		0.2417
		0.159
		0.3216
		0.2658
		0.1971
		0.3616
		0.1914
		0.1149
		0.1346
		0.2229
		0.0981
		0.3447
		0.0841
		0.1479
		0.3009
		0.3078
		0.2299
		0.1675
		0.0487
		0.2203
		0.1307
		0.1817
		0.1557
		0.1449
		0.1188
		0.089
		0.1204
		0.2139
		0.1964
		0.2028
		0.2459
		0.2111
		0.4503
		0.1987
		0.3103
		0.1892
		0.2157
		0.2236
		0.3114
		0.3807
		0.1828
		0.2022
		0.299
		0.3249
		0.2559
		0.2828
		0.146
		0.1895
		0.2186
		0.3176
		0.2064
		0.2757
		0.2166
		0.2925
		0.1754
		0.163
		0.31
		0.0778
		0.0843
		0.1238
		0.1277
		0.3316
		0.2026
		0.3598
		0.2712
		0.2123
		0.1122
		0.1794
		0.4837
		0.2041
		0.1925
		0.4305
		0.1367
		0.2609
		0.1722
		0.2024
		0.1972
		0.3574
		0.4573
		0.1988
		0.2427
		0.1488
		0.2061
		0.2322
		0.3545
		0.0822
		0.4525
		0.1382
		0.2888
		0.3381
		0.0991
		0.1192
		0.1957
		0.2493
		0.2096
		0.18
		0.1286
		0.2769
		0.304
		0.1887
		0.2509
		0.3555
		0.3286
		0.2603
		0.1931
		0.1643
		0.2042
		0.3487
		0.2391
		0.1428
		0.179
		0.2837
		0.2861
		0.1276
		0.3001
		0.2972
		0.1807
		0.2646
		0.3248
		0.1467
		0.3281
		0.2468
		0.2377
		0.2994
		0.256
		0.2507
		0.1501
		0.0892
		0.159
		0.0985
		0.1623
		0.2167
		0.1814
		0.2246
		0.1001
		0.2634
		0.4077
		0.1562
		0.2796
		0.2309
		0.123
		0.2971
		0.3617
		0.2704
		0.1916
		0.5405
		0.167
		0.28
		0.5089
		0.0773
		0.2039
		0.2358
		0.3478
		0.2271
		0.4215
		0.2581
		0.0763
		0.2254
		0.28
		0.0289
		0.1661
		0.1469
		0.3114
		0.3826
		0.0905
		0.2378
		0.1636
		0.138
		0.183
		0.4599
		0.1969
		0.1892
		0.1719
		0.3012
		0.2617
		0.3572
		0.1047
		0.2023
		0.1182
		0.2109
		0.1868
		0.2901
		0.1085
		0.0436

## Sheet: Figure 1b
Figure 1b	Rac1b PSI tumour stages
	Left panel			Middle panel			Right panel
	I & II	III & IV		Absent	Present		M0	M1
	0.1379	0.0324		0.2195			0.2195
	0.0745	0.3148			0.1306
	0.2865	0.1233			0.0324		0.0324	0.1306
	0.2046	0.2152		0.1781	0.3148		0.1224	0.1781
	0.2691	0.3037		0.2034	0.1233		0.3148	0.0289
	0.2356	0.4786		0.1224	0.0289		0.1233	0.2711
	0.372	0.1417		0.2227	0.2152		0.2463	0.2065
	0.2207	0.3039		0.2463	0.3037		0.2815	0.3808
	0.2276	0.1538		0.2815	0.19		0.1379	0.1927
	0.1514	0.1642		0.2711	0.4786		0.1541	0.3253
	0.3177	0.1847		0.1379	0.2065		0.0273	0.3382
	0.1117	0.2134		0.1541	0.1417		0.2152	0.2456
	0.292	0.0987		0.0273	0.1623		0.1184	0.2503
	0.2493	0.1627		0.1184	0.3039		0.1104	0.1877
	0.2411	0.1107		0.1104	0.3808		0.129	0.2637
	0.3625	0.1357		0.129	0.1642		0.1636	0.4319
	0.1325	0.3756		0.1636	0.1847		0.3037	0.2275
	0.1501	0.0871		0.0745	0.2134		0.0745	0.1943
	0.1326	0.1033		0.2865	0.0987		0.19	0.2787
	0.2373	0.0944		0.0518	0.1627		0.2865	0.2449
	0.1979	0.2978		0.1842	0.1107		0.4786	0.0162
	0.243	0.2872		0.1538	0.3382		0.0518	0.5115
	0.201	0.1885		0.2046	0.1357		0.1623	0.0616
	0.1697	0.2693		0.2026	0.3756		0.1842	0.175
	0.1148	0.2558		0.1687	0.204		0.1538	0.1324
	0.1422	0.2014		0.1927	0.2978		0.2046	0.3602
	0.2658	0.1914		0.2197	0.2978		0.2026	0.2496
	0.2184	0.3156		0.3253	0.2188		0.1687	0.1172
	0.2161	0.1765		0.2691	0.2872		0.1642	0.1909
	0.2207	0.2245		0.109	0.1885		0.2197	0.1497
	0.0915	0.3219		0.1248	0.2693		0.2691	0.4496
	0.1722	0.2581		0.0991	0.2558		0.2134	0.0927
	0.3053	0.1021		0.3114	0.2014		0.1107	0.1867
	0.1548	0.1457		0.0933	0.1765		0.1357	0.2107
	0.3507	0.1768		0.2276	0.2637		0.3756	0.4314
	0.2002	0.3296		0.0871	0.4319		0.1143	0.1789
	0.1976	0.3191		0.3585	0.2275		0.0991	0.2518
	0.0616	0.0657		0.1529	0.2456		0.2356
	0.2528	0.211		0.1033	0.1943		0.207
	0.1838	0.2028		0.1845	0.2449		0.372
	0.1924	0.121		0.3075	0.0162		0.2207
	0.314	0.1223		0.2103	0.1355		0.3114
	0.2557	0.2564		0.0944	0.2581		0.0933
	0.233	0.3004		0.1257	0.124		0.204
	0.1121	0.2912		0.239	0.1021		0.2276
	0.1307	0.1216		0.1514	0.2663		0.0871
	0.1449	0.1635		0.2056	0.2969		0.3585
	0.1188	0.3002		0.1604	0.1563		0.1529
	0.1964	0.2297		0.3177	0.168		0.1033
	0.2111	0.3103		0.1117	0.1785		0.1845
	0.2828	0.1843		0.292	0.1846		0.3075
	0.1895	0.1519		0.2493	0.2394		0.2978
	0.3176	0.2569		0.2411	0.2649		0.2103	0.1693
	0.2166	0.1618		0.118	0.1457		0.0944	0.2429
	0.31	0.2242		0.1529	0.1768		0.1257	0.1784
	0.0778	0.1922		0.3625	0.2584		0.239	0.0999
	0.3316	0.0981			0.2163		0.2978	0.2206
	0.1367	0.5584		0.2047	0.3296		0.1514	0.1501
	0.2061	0.1356		0.1568	0.1326		0.2056	0.2965
	0.3545	0.391		0.1983	0.2802		0.1604	0.2598
	0.1501	0.11		0.1877	0.2104		0.2188	0.1928
	0.2167	0.2942		0.0508	0.2373		0.3177	0.3216
	0.2246	0.176		0.2684	0.1979		0.2872	0.2658
	0.1562	0.1208		0.1914	0.2498		0.1117
	0.28	0.1904		0.1325	0.243		0.292
	0.28	0.1075		0.3156	0.3191		0.1885	0.2139
	0.0905	0.159		0.1476	0.155		0.2493	0.4503
	0.1182	0.1971		0.2705	0.1035		0.2693	0.3249
		0.0981		0.2245	0.175		0.2411	0.146
	0.2034	0.2299		0.2787	0.1324		0.118	0.1277
	0.1224	0.1675		0.5115	0.3602		0.1529	0.3598
	0.2227	0.2203		0.2549	0.2496		0.3625	0.1957
	0.2463	0.1557		0.1095	0.1172
	0.2815	0.1987		0.201	0.1909		0.2558
	0.1541	0.3103		0.1697	0.211		0.2047
	0.1184	0.1892		0.1148	0.2028		0.2014	0.2861
	0.1104	0.2236		0.2255	0.1411		0.1568
	0.129	0.3114		0.1044	0.4496		0.1983
	0.1636	0.3807		0.0657	0.2564		0.0508
	0.0518	0.2559		0.0597	0.1145		0.2684	0.1001
	0.1623	0.2186		0.1021	0.0927		0.1914
	0.1842	0.2925		0.1422	0.2912		0.1325	0.2309
	0.2026	0.0843		0.121	0.1216		0.3156	0.2971
	0.1687	0.2123		0.1497	0.1262		0.1476	0.5405
	0.2197	0.1122		0.2658	0.1635		0.2705	0.3478
	0.109	0.1794		0.0972	0.3002		0.1765	0.2271
	0.1248	0.4837		0.2061	0.1289		0.2245	0.1636
	0.1143	0.1925		0.2161	0.1955		0.2456
	0.0991	0.2024		0.3004	0.3103		0.3219	0.1719
	0.207	0.3574			0.1843		0.1355	0.1843
	0.3114	0.1988		0.0853	0.1519		0.2581	0.1519
	0.204	0.2427		0.2207	0.2569		0.124	0.2569
	0.3585	0.1488		0.1353	0.1618		0.1021	0.1618
	0.1529	0.4525		0.0481	0.1141		0.2663	0.1141
	0.1845	0.3381		0.1026	0.2242		0.2969	0.2242
	0.3075	0.2096		0.0915	0.0981		0.1563	0.0981
	0.2978	0.1887		0.2297	0.5584		0.2549	0.5584
	0.2103	0.2042		0.1722	0.1519		0.168	0.1519
	0.239	0.2391		0.2481	0.1392		0.1501	0.1392
	0.2056	0.1428		0.1759	0.1867		0.1785	0.1867
	0.1604	0.1276		0.3053	0.2107		0.1846	0.2107
	0.2188	0.1467		0.1976	0.4314		0.2394	0.4314
	0.118	0.2377		0.0616	0.1789		0.2649	0.1789
	0.1529	0.2994		0.2054	0.2518		0.1457	0.2518
	0.2047	0.256		0.3231	0.2194		0.1768	0.2194
	0.1568	0.0985		0.3699	0.2375		0.2584	0.2375
	0.1983	0.1814		0.0936	0.2657		0.2163	0.2657
	0.0508	0.2796		0.1814	0.391		0.3296	0.391
	0.2684	0.3617			0.2339		0.1326	0.2339
	0.1476	0.2704			0.11		0.2802	0.11
	0.1355	0.5089			0.2145		0.2104	0.2145
	0.124	0.0773			0.3528		0.2373	0.3528
	0.2663	0.2039					0.1979
	0.2969	0.2358					0.2498
	0.1563	0.4215					0.243
	0.2549	0.2581					0.3191
	0.168	0.0763					0.155
	0.1785	0.2254					0.1035
	0.1846	0.138					0.1095
	0.2394	0.2617					0.201
	0.2649						0.1697
	0.2584	0.1306					0.1148
	0.2163	0.1781					0.2255
	0.2802	0.0289					0.1044
	0.2104	0.2711					0.0657
	0.2498	0.2065					0.0597
	0.155	0.3808					0.211
	0.1035	0.1927					0.2028
	0.1095	0.3253					0.1021
	0.2255	0.3382					0.1411
	0.1044	0.2456					0.1422
	0.0597	0.2503					0.121
	0.1021	0.1877					0.2658
	0.1411	0.2637					0.1223
	0.1456	0.4319					0.2061
	0.2061	0.2275					0.2564
	0.1145	0.1943					0.1145
		0.2787					0.2161
	0.0853	0.2449					0.3004
	0.1353	0.0162
	0.0481	0.5115					0.0853
	0.1026	0.0616					0.2207
	0.1262	0.175					0.1353
	0.1289	0.1324					0.2912
	0.2481	0.3602					0.1216
	0.1955	0.2496					0.0481
	0.1759	0.1172					0.1026
	0.1141	0.1909					0.1262
	0.1519	0.1497					0.1635
	0.1392	0.4496		0.1567			0.3002
	0.2079	0.0927		0.2564			0.0915
	0.2039	0.1867		0.1838			0.2297
	0.2194	0.2107		0.1924			0.1722
	0.2375	0.4314		0.2429			0.1289
	0.2054	0.1789		0.1211			0.2481
	0.1567	0.2518		0.1208			0.1955
	0.2564	0.1693		0.314			0.3103
	0.1211	0.2429		0.0899			0.1843
	0.0676	0.0999		0.2026			0.1519
	0.2147	0.2206		0.0676			0.1759
	0.4122	0.1501		0.2965			0.3053
	0.0441	0.2598		0.4122			0.2569
	0.1865	0.1928		0.233			0.1618
	0.3616	0.3216		0.0441			0.1141
	0.1914	0.2658		0.1121			0.2242
	0.1149	0.3078		0.2417	0.1693		0.1922	0.1693
	0.1346	0.2139			0.2942		0.0981	0.2942
	0.2229	0.4503			0.176		0.1548	0.176
	0.3447	0.3249			0.1784		0.5584	0.1784
	0.0841	0.146		0.1675	0.1904		0.1519	0.1904
	0.1479	0.1277		0.0487	0.2557		0.1392	0.2557
	0.3009	0.3598		0.2203	0.2206		0.2079	0.2206
	0.0487	0.1957		0.1307	0.1075		0.2039	0.1075
	0.1817	0.2861		0.1817	0.1501		0.2194	0.1501
	0.089	0.1001		0.1557	0.2598		0.2375	0.2598
	0.1204	0.2309		0.1449	0.1928		0.3507	0.1928
	0.2028	0.2971		0.089	0.1865		0.2657	0.1865
	0.2157	0.5405		0.1204	0.159		0.1356	0.159
	0.1828	0.3478		0.2139	0.3216		0.2002	0.3216
	0.2022	0.2271		0.1964	0.2658		0.0616	0.2658
	0.299				0.1971		0.391	0.1971
	0.2064			0.2111			0.2054
	0.2757			0.2157	0.1188		0.2339	0.1188
	0.1754			0.1828			0.3528
	0.163			0.2022	0.2028			0.2028
	0.1238			0.299	0.2459			0.2459
	0.2026			0.3249	0.4503			0.4503
	0.2712			0.2559	0.1987			0.1987
	0.2041			0.2828	0.3103			0.3103
	0.4305			0.1895	0.1892			0.1892
	0.2609			0.3176	0.2236			0.2236
	0.1722			0.2064	0.3114			0.3114
	0.1972			0.2757	0.3807			0.3807
	0.4573			0.2166	0.146			0.146
	0.2322			0.1754	0.2186			0.2186
	0.0822			0.31	0.2925			0.2925
	0.2888			0.0778	0.163			0.163
	0.0991			0.0843	0.3316			0.3316
	0.1192			0.1238	0.4837			0.4837
	0.2493			0.1277	0.3574			0.3574
	0.18			0.2026	0.1988			0.1988
	0.2769			0.3598	0.4525			0.4525
	0.304			0.2712	0.1957			0.1957
	0.2509			0.2123	0.2096			0.2096
	0.3555			0.1122
	0.3286			0.1794
	0.2603			0.2041
	0.1643			0.1925
	0.3487			0.4305
	0.179			0.1367
	0.2837			0.2609
	0.3248			0.1722
	0.2468			0.2024
	0.2507			0.1972
	0.0892			0.4573	0.2971			0.2971
	0.159			0.2427	0.2704			0.2704
	0.1623			0.1488	0.1916			0.1916
	0.2634			0.2061	0.5405			0.5405
	0.4077			0.2322	0.5089			0.5089
	0.123			0.3545	0.2358			0.2358
	0.1916			0.0822	0.3478			0.3478
	0.167			0.1382	0.2581			0.2581
	0.0289			0.2888	0.2254			0.2254
	0.1661			0.3381	0.0289			0.0289
	0.1469			0.0991
	0.3114			0.1192	0.4599			0.4599
	0.3826			0.2493	0.1719			0.1719
	0.2378			0.18	0.1047			0.1047
	0.1047			0.1286	0.1868			0.1868
				0.2769
				0.304
				0.1887
				0.2509
				0.3555
				0.3286
				0.2603
				0.1643
				0.3487
				0.1428
				0.179
				0.2837
				0.1276
				0.3001
				0.1807
				0.3248
				0.1467
				0.3281
				0.2468
							0.1567
							0.2564
							0.1838
							0.2942
							0.1208
							0.314
							0.0899
							0.2026
							0.1904
				0.2377			0.2557
				0.2994			0.0676
				0.256			0.1075
				0.2507			0.2147
				0.1501			0.233
				0.0892			0.1865
				0.159			0.159
				0.0985			0.1971
				0.1623			0.3616
				0.2167			0.1914
				0.1814			0.1149
				0.2246			0.1346
				0.1001			0.2229
				0.2634			0.0981
				0.4077			0.3447
				0.1562			0.0841
							0.1479
							0.3009
							0.3078
							0.2299
							0.1675
							0.0487
							0.2203
							0.1188
				0.2796
				0.2309			0.2028
				0.123			0.2459
				0.3617			0.2111
				0.167			0.1987
				0.0773			0.3103
				0.2039			0.1892
				0.2271			0.2157
				0.0763			0.2236
				0.28			0.3114
				0.1661			0.3807
				0.1469			0.1828
				0.3114			0.2022
				0.3826			0.299
				0.0905			0.2559
							0.2828
							0.1895
							0.2186
				0.2378			0.3176
				0.1636			0.2064
				0.138			0.2757
				0.183			0.2166
				0.1969			0.2925
							0.1754
							0.163
				0.3012			0.31
				0.2617			0.0778
				0.3572			0.0843
				0.2023			0.1238
				0.2901			0.3316
				0.1085			0.2026
							0.2712
							0.2123
							0.1794
							0.4837
							0.2041
							0.1925
							0.4305
							0.1367
							0.2609
							0.1722
							0.2024
							0.1972
							0.4573
							0.2427
							0.1488
							0.2061
							0.2322
							0.3545
							0.0822
							0.4525
							0.1382
							0.2888
							0.3381
							0.0991
							0.1192
							0.2493
							0.2096
							0.18
							0.1286
							0.2769
							0.304
							0.1887
							0.2509
							0.3555
							0.3286
							0.2603
							0.1643
							0.2042
							0.3487
							0.2391
							0.1428
							0.179
							0.2837
							0.1276
							0.3001
							0.2972
							0.1807
							0.2646
							0.3248
							0.1467
							0.3281
							0.2468
							0.2377
							0.2994
							0.256
							0.2507
							0.1501
							0.0892
							0.159
							0.1623
							0.2167
							0.1814
							0.2246
							0.2634
							0.4077
							0.1562
							0.2796
							0.123
							0.2704
							0.1916
							0.167
							0.28
							0.5089
							0.0773
							0.2039
							0.0289
							0.1661
							0.1469
							0.3114
							0.3826
							0.0905
							0.138
							0.2023
							0.1868
							0.2901

## Sheet: Figure 1c
Figure 1c	Rac1b PSI survival
	Disease free (top panel)				Overall survival (bottom panel)
	Disease free (months)	RAC1Blow/int	RAC1Bhigh		Overall survival (months)	RAC1Blow/int	RAC1Bhigh
	25.99		1		25.99		0
	28.65		1		65.8		1
	54.99		0		54.99		0
	19.02		1		19.58		0
	29.17		0		29.17		0
	3.48		1		9.92		1
	16.2		1		17.84		0
	10.12		0		10.12		0
	25		0		25		0
	13.04		0		13.04		0
	12.68		1		20.17		0
	19.45		1		35.97		0
	9.99		1		62.75		1
	47.37		0		47.37		0
	11.27		1		15.51		1
	32.95		1		74.74		0
	21.48		1		25.07		0
	22.96		0		22.96		0
	9.63		0		9.63		0
	34.99		0		34.99		0
	15.37		1		22.4		1
	23		0		23		0
	9.56		1		23.49		1
	12.68		0		12.68		0
	29.96		0		29.96		0
	0		1		11.01		0
	26.97		1		38.96		0
	15.11		0		15.11		0
	29.43		0		29.43		0
	63.07		1		92.67		1
	7.52		0		7.52		0
	21.29		1		26.45		0
	33.02		1		40.97		0
	19.88		1		35.91		0
	12.19		0		12.19		0
	35.12		1		61.79		1
	9.03		0		9.03		0
	11.07		0		11.07		0
	98.16		0		98.16		0
	24.67		0		24.67		0
	1.02		1		5.03		1
	24.51		0		24.51		0
	84.99		0		84.99		0
	31.04		0		31.04		0
	26.61		1		39.42		0
	25.99		0		25.99		0
	14.03		0		14.03		0
	0.92		0		0.92		0
	13.01		1		17.25		0
	62.91		0		62.91		0
	22.01		0		22.01		0
	15.01		0		15.01		0
	8.02		0		8.02		0
	15.01		0		15.01		0
	0.69		1		17.54		0
			0				0
	30.98		0		30.98		0
	20.27		1		24.41		1
	29.14		0		29.14		0
	32.42		0		32.42		0
	17.84		0		17.84		0
	11.63		1		14.29		0
	27		0		27		0
	41.98		0		41.98		0
	10.28		1		31.93		1
	11.01		1		15.01		0
	37.02		0		37.02		0
	63.37		1		81.31		1
	78.65		1		82.33		0
	0		0		0		0
	6.11		1		16.29		1
	14.98	0			14.98	0
	13.99	0			13.99	0
	34	0			34	0
	59.17	1			60.09	0
	14.29	0			14.29	0
	12.98	0			12.98	0
	30.42	0			30.42	0
	139.06	0			139.06	0
	15.01	0			15.01	0
	37.78	1			45.57	0
	33.05	0			33.05	0
	44.65	0			44.65	0
	13.76	0			13.76	0
	133.08	0			133.08	0
	13.01	1			35.97	1
	119.61	0			119.61	0
	16.03	0			16.03	0
	10.05	0			10.05	0
	9.86	1			16.56	1
	47.01	0			47.01	0
	74.51	0			74.51	0
	4.01	1			13.01	1
	24.38	0			24.38	0
	53.98	0			53.98	0
	25.03	1			35.02	0
	34.03	0			34.03	0
	39.95	0			39.95	0
	36.93	0			36.93	0
	15.01	0			15.01	0
	0.53	0			0.53	0
	42.74	0			42.74	0
	17.74	0			17.74	0
	5.06	1			13.3	1
	13.5	1			64.95	0
	0	0			0	0
	26.41	0			26.41	0
	30.98	0			30.98	0
	27	0			27	0
	14.49	0			14.49	0
	9.46	1			11.1	1
	15.01	0			15.01	0
	19.97	0			19.97	0
	75.89	0			75.89	0
	16.43	0			16.43	0
	10.05	1			13.99	1
	130.55	0			130.55	0
	35.71	0			35.71	0
	1.02	0			1.02	0
	0.99	0			0.99	0
	0	0			0	0
	20.99	0			20.99	0
	13.34	0			13.34	0
	34.95	0			34.95	0
	95.11	0			95.11	0
	35.09	0			35.09	0
	20.01	0			20.01	0
	37.02	0			37.02	0
	0	0			0	0
	31.04	0			31.04	0
	32.98	0			32.98	0
	17.12	0			17.12	0
	23.98	0			23.98	0
	38.96	0			38.96	0
	131.41	0			131.41	0
	0	0			0	0
	18.17	0			18.17	0
	36.01	0			36.01	0
	39.39	0			39.39	0
	37.02	0			37.02	0
	25.07	0			25.07	0
	88.14	0			88.14	0
	15.57	0			15.57	0
	16.98	1			28.19	1
	147.9	0			147.9	0
	17.02	0			17.02	0
	1.02	0			1.02	0
	0	0			0	0
	61.86	0			61.86	0
	12.98	0			12.98	0
	25.92	1			26.02	0
	33.64	0			33.64	0
	5.98	0			5.98	0
	19.97	1			34.99	0
	29.04	0			29.04	0
	12.58	0			12.58	0
	44.88	0			44.88	0
	57.98	0			57.98	0
	18.99	0			18.99	0
	15.6	0			15.6	0
	20.6	0			20.6	0
	4.8	0			4.8	0
	0.92	0			0.92	0
	28.98	0			28.98	0
	11.99	0			11.99	0
	27	0			27	0
	12.65	0			12.65	0
	37.19	1			41.39	0
	21.98	0			21.98	0
	17.02	0			17.02	0
	19.05	0			19.05	0
	13.01	0			13.01	0
	34.63	0			34.63	0
	106.67	0			106.67	0
	10.68	1			10.87	1
	2	0			2	0
	23.85	0			23.85	0
	12.02	0			12.02	0
	36.99	0			36.99	0
	21.88	0			21.88	0
	39.95	0			39.95	0
	36.01	0			36.01	0
	11.99	0			11.99	0
	1.02	0			1.02	0
	21.71	1			23.59	0
	29.01	0			29.01	0
	23.98	0			23.98	0
	16.13	0			16.13	0
	34	0			34	0
	49.8	1			83.18	1
	13.93	0			13.93	0
	22.5	0			22.5	0
	56.04	0			56.04	0
	1.94	1			6.96	0
	51.94	0			51.94	0
	63.57	0			63.57	0
	43.4	0			43.4	0
	20.96	0			20.96	0
	23.03	0			23.03	0
	24.11	0			24.11	0
	19.32	0			19.32	0
	11.07	0			11.07	0
	25.46	0			25.46	0
	32	0			32	0
	19.97	0			19.97	0
	17.02	0			17.02	0
	40.93	0			40.93	0
	4.04	1			4.8	1
	26.02	0			26.02	0
	78.02	0			78.02	0
	32.03	0			32.03	0
	12.16	0			12.16	0
	43.23	0			43.23	0
	15.64	0			15.64	0
	124.18	0			124.18	0
	13.4	0			13.4	0
	15.01	0			15.01	0
	18.99	0			18.99	0
	22.54	1			25.16	0
	55.88	0			55.88	0
	1.02	0			1.02	0
	12.35	0			12.35	0
	23.98	0			23.98	0
	109.2	0			109.2	0
	31.6	0			31.6	0
	15.01	0			15.01	0
	27	0			27	0
	12.78	0			12.78	0
	33.97	0			33.97	0
	6.04	0			6.04	0
	8.41	1			38.67	0
	74.57	1			99.93	1
	21.75	0			21.75	0
	15.93	0			15.93	0
	24.01	0			24.01	0
	6.01	1			10.97	1
	31.87	1			32.69	0
	27.07	0			27.07	0
	19.32	0			19.32	0
	30.06	0			30.06	0
	51.28	0			51.28	0
	0	0			0	0
	43	0			43	0
	119.84	0			119.84	0
	11.37	0			11.37	0
	33.08	1			54.57	1
	17.97	0			17.97	0
	18.82	0			18.82	0
	40.05	1			43.73	0
	11.99	1			14.91	0
	46.98	0			46.98	0
	0.2	0			0.2	0
	11.99	0			11.99	0
	12.98	0			12.98	0
	12.94	1			24.01	0
	14.98	0			14.98	0
	18.23	0			18.23	0
	17.84	0			17.84	0
	18.04	0			18.04	0
	0.46	0			0.46	0
	8.38	0			8.38	0
	25	0			25	0
	85.38	0			85.38	0
	28.22	1			53.58	0
	26.15	0			26.15	0
	140.28	0			140.28	0
	24.15	0			24.15	0
	11.96	1			14.52	1
	9.07	1			10.97	1
	27	0			27	0
	13.01	0			13.01	0
	14.42	1			16.23	1
	17.38	1			22.04	0
	34.4	0			34.4	0
	25.03	1			38.04	1
	28.98	0			28.98	0
	47.83	0			47.83	0
	60.97	0			60.97	0
	0.92	0			0.92	0
	33.02	0			33.02	0
	35.28	0			35.28	0
	21.98	0			21.98	0
	30.03	0			30.03	0
	1.02	0			1.02	0
	31.14	1			37.22	0
	27.07	0			27.07	0
	1.02	0			1.02	0
	2.99	1			29.93	0
	32	0			32	0
	36.99	1			36.99	0
	19.05	0			19.05	0
	1.02	0			1.02	0
	35.71	0			35.71	0
	39.95	1			50.95	0
	12.48	0			12.48	0
	6.8	1			10.05	1
	50	0			50	0
	84.23	1			91.72	0
	15.9	1			116.98	0
	17.02	0			17.02	0
	13.01	1			36.99	0
	36.01	0			36.01	0
	0	0			0	0
	135.55	0			135.55	0
	21.98	0			21.98	0
	21.12	1			22.08	0
	2	0			2	0
	0	0			0	0
	12.42	0			12.42	0
	19.32	0			19.32	0
	32.06	1			37.02	0
	20.4	0			20.4	0
	55.12	1			56.21	1
	26.97	0			26.97	0
	29.99	0			29.99	0
	12.39	0			12.39	0
	7.19	1			9.53	1
	13.99	0			13.99	0
	39.91	1			43.73	1
	36.5	0			36.5	0
	21.98	0			21.98	0
	10.25	0			10.25	0
	11.07	1			13.04	0
	10.51	1			14.03	1
	19.05	0			19.05	0
	20.27	0			20.27	0
	5.03	1			19.02	1
	12.94	0			12.94	0
	42.25	0			42.25	0
	8.34	0			8.34	0
	25.99	0			25.99	0
	18.04	0			18.04	0
	21.42	0			21.42	0
	16.06	0			16.06	0
	17.81	0			17.81	0
	82.88	0			82.88	0
	11.63	0			11.63	0
	9.59	1			21.12	1
	33.31	0			33.31	0
	31.27	0			31.27	0
	17.94	0			17.94	0
	12.45	0			12.45	0
	30.98	0			30.98	0
	0	0			0	0
	1.02	0			1.02	0
	23.72	1			45.37	1
	0.99	0			0.99	0
	8.44	1			24.9	1
	32.72	0			32.72	0
	52.96	0			52.96	0
	20.11	0			20.11	0
	2.66	1			11.89	0
	22.6	1			32.92	0
	32.95	0			32.95	0
	32.98	0			32.98	0
	30.03	0			30.03	0
	9.07	0			9.07	0
	38.01	0			38.01	0
	34	0			34	0
	9.43	0			9.43	0
	19.65	0			19.65	0
	1.54	0			1.54	0
	33.02	0			33.02	0
	12.58	0			12.58	0
	25	0			25	0
	8.05	0			8.05	0
	27.4	0			27.4	0
	63.93	0			63.93	0
	0.99	0			0.99	0
	79.63	0			79.63	0
	17.84	0			17.84	0
	0	0			0	0
	38.01	0			38.01	0
	11.01	0			11.01	0
	12.75	0			12.75	0
	12.39	0			12.39	0
	14.03	0			14.03	0
	71.48	1			85.41	0
	22.08	0			22.08	0
	32.88	0			32.88	0
	58.34	0			58.34	0
	25.99	0			25.99	0
	19.02	0			19.02	0
	21.35	0			21.35	0
	23.98	0			23.98	0
	33.51	0			33.51	0
	6.96	0			6.96	0
	15.77	1			70.11	1
	18.04	0			18.04	0
	69.97	0			69.97	0
	46.62	0			46.62	0
	12.52	1			13.93	1
	35.78	0			35.78	0
	0	0			0	0

## Sheet: Figure 1d
Figure 1d	Rac1b PSI correlations to CMS subtype signature genes
	CMS1 expression signature					CMS2 expression signature					CMS3 expression signature						CMS4 expression signature
	1	0.1173				1	0.3484				1	0.2163					1	0.2612
	2	0.0961				2	0.3236				2	0.2012					2	0.2131
	3	0.08643				3	0.308				3	0.2004					3		0.1084
	4	0.04905				4	0.3032				4	0.1957					4		0.1005
	5	0.03811				5	0.2979				5	0.17					5		0.09722
	6	0.03544				6	0.2958				6	0.1661					6		0.09518
	7	0.02635				7	0.2773				7	0.1576					7		0.09033
	8	0.02613				8	0.2708				8	0.1462					8		0.06304
	9	0.02606				9	0.2612				9	0.1455					9		0.05977
	10	0.02522				10	0.2609				10	0.1385					10		0.05579
	11	0.006255				11	0.2595				11		0.1152				11		0.05426
	12		-0.00867			12	0.2584				12		0.1136				12		0.05354
	13		-0.0157			13	0.2581				13		0.1117				13		0.05081
	14		-0.01905			14	0.2575				14		0.1085				14		0.04917
	15		-0.02609			15	0.2551				15		0.108				15		0.0477
	16		-0.03237			16	0.2545				16		0.09025				16		0.04367
	17		-0.03513			17	0.2525				17		0.08987				17		0.04073
	18		-0.03549			18	0.2517				18		0.08902				18		0.04028
	19		-0.03707			19	0.2505				19		0.08831				19		0.03819
	20		-0.0376			20	0.2459				20		0.08789				20		0.03732
	21		-0.03949			21	0.2442				21		0.08653				21		0.03708
	22		-0.0404			22	0.2407				22		0.08605				22		0.03619
	23		-0.04156			23	0.2361				23		0.08446				23		0.03371
	24		-0.04254			24	0.2359				24		0.07942				24		0.03323
	25		-0.04333			25	0.2352				25		0.06459				25		0.02991
	26		-0.04426			26	0.2349				26		0.06248				26		0.02937
	27		-0.04489			27	0.2319				27		0.0571				27		0.02914
	28		-0.04511			28	0.2315				28		0.05289				28		0.02702
	29		-0.04557			29	0.2284				29		0.05186				29		0.02678
	30		-0.04815			30	0.2257				30		0.04851				30		0.0267
	31		-0.05041			31	0.2204				31		0.04839				31		0.02639
	32		-0.05136			32	0.2189				32		0.04823				32		0.02478
	33		-0.05244			33	0.2172				33		0.04434				33		0.0247
	34		-0.05262			34	0.2164				34		0.04335				34		0.02304
	35		-0.05378			35	0.215				35		0.03921				35		0.02228
	36		-0.05672			36	0.2148				36		0.039				36		0.02058
	37		-0.06146			37	0.2127				37		0.03782				37		0.0201
	38		-0.06177			38	0.2114				38		0.03686				38		0.01921
	39		-0.06979			39	0.2056				39		0.03485				39		0.0181
	40		-0.07446			40	0.2047				40		0.03383				40		0.01492
	41		-0.077			41	0.2044				41		0.032				41		0.01492
	42		-0.07845			42	0.203				42		0.03148				42		0.01476
	43		-0.07962			43	0.2029				43		0.03137				43		0.01433
	44		-0.08101			44	0.2022				44		0.02972				44		0.01423
	45		-0.08186			45	0.2021				45		0.02911				45		0.01393
	46		-0.08456			46	0.1982				46		0.02619				46		0.01322
	47		-0.08526			47	0.1975				47		0.02496				47		0.01216
	48		-0.08705			48	0.1965				48		0.0244				48		0.01116
	49		-0.08755			49	0.1948				49		0.02408				49		0.01106
	50		-0.08865			50	0.1915				50		0.02389				50		0.01038
	51		-0.08896			51	0.191				51		0.02371				51		0.01019
	52		-0.0898			52	0.1865				52		0.02277				52		0.008478
	53		-0.0902			53	0.186				53		0.02262				53		0.008233
	54		-0.09098			54	0.1849				54		0.02217				54		0.008079
	55		-0.09347			55	0.1846				55		0.018				55		0.007716
	56		-0.09449			56	0.1844				56		0.0159				56		0.007111
	57		-0.0948			57	0.1842				57		0.01478				57		0.00637
	58		-0.09886			58	0.1841				58		0.01329				58		0.00591
	59		-0.09918			59	0.1812				59		0.009686				59		0.005173
	60		-0.09933			60	0.1805				60		0.006285				60		0.003978
	61		-0.09991			61	0.1792				61		0.004997				61		0.003907
	62		-0.1014			62	0.1772				62		0.003206				62		0.00389
	63		-0.102			63	0.1731				63		0.002952				63		0.003629
	64		-0.1022			64	0.1725				64		0.001012				64		0.003351
	65		-0.1029			65	0.1711				65		0.000638				65		0.003184
	66		-0.1029			66	0.1705				66			-0.00032			66		0.003096
	67		-0.1068			67	0.17				67			-0.001			67		0.002641
	68		-0.1081			68	0.1695				68			-0.00121			68		0.001129
	69		-0.1085			69	0.169				69			-0.00262			69		0.000875
	70		-0.1089			70	0.1685				70			-0.00522			70		-0.00022
	71		-0.1112			71	0.1679				71			-0.00604			71		-0.00023
	72		-0.1113			72	0.1677				72			-0.00746			72		-0.00079
	73		-0.1116			73	0.1652				73			-0.00865			73		-0.00334
	74		-0.1119			74	0.1645				74			-0.00895			74		-0.00458
	75		-0.1123			75	0.1644				75			-0.01053			75		-0.00564
	76		-0.1126			76	0.1637				76			-0.01127			76		-0.00609
	77		-0.113			77	0.16				77			-0.013			77		-0.00868
	78		-0.1158			78	0.1596				78			-0.01337			78		-0.01046
	79		-0.1167			79	0.1576				79			-0.01664			79		-0.01057
	80		-0.1174			80	0.1573				80			-0.01793			80		-0.011
	81			-0.1177		81	0.1568				81			-0.01811			81		-0.01219
	82			-0.118		82	0.1557				82			-0.01907			82		-0.01237
	83			-0.1191		83	0.1552				83			-0.02113			83		-0.01512
	84			-0.1196		84	0.153				84			-0.02147			84		-0.01579
	85			-0.1222		85	0.1522				85			-0.02205			85		-0.0161
	86			-0.1231		86	0.1518				86			-0.02307			86		-0.01611
	87			-0.1231		87	0.1513				87			-0.02325			87		-0.01616
	88			-0.1247		88	0.1502				88			-0.02329			88		-0.01647
	89			-0.1259		89	0.1471				89			-0.02386			89		-0.01984
	90			-0.1259		90	0.1465				90			-0.02594			90		-0.02116
	91			-0.1263		91	0.1453				91			-0.02609			91		-0.02148
	92			-0.127		92	0.1453				92			-0.02921			92		-0.02497
	93			-0.1297		93	0.1449				93			-0.03009			93		-0.02529
	94			-0.1308		94	0.1424				94			-0.03154			94		-0.02685
	95			-0.1311		95	0.1417				95			-0.03238			95		-0.02741
	96			-0.1323		96	0.1401				96			-0.03297			96		-0.02755
	97			-0.1333		97	0.1396				97			-0.03318			97		-0.0278
	98			-0.1334		98	0.1387				98			-0.0338			98		-0.02968
	99			-0.1374		99	0.1387				99			-0.03619			99		-0.03074
	100			-0.1374		100	0.138				100			-0.03797			100		-0.03116
	101			-0.1382		101	0.1378				101			-0.03919			101		-0.03151
	102			-0.1386		102	0.1372				102			-0.03973			102		-0.03305
	103			-0.1387		103	0.137				103			-0.04053			103		-0.03383
	104			-0.1389		104	0.1365				104			-0.04095			104		-0.03628
	105			-0.139		105	0.135				105			-0.04118			105		-0.03809
	106			-0.14		106	0.1329				106			-0.04236			106		-0.03933
	107			-0.1404		107	0.1328				107			-0.04283			107		-0.03986
	108			-0.1409		108	0.1315				108			-0.04343			108		-0.04129
	109			-0.1437		109	0.1291				109			-0.04416			109		-0.04131
	110			-0.1453		110	0.1282				110			-0.04519			110		-0.04245
	111			-0.1458		111	0.1266				111			-0.04815			111		-0.04286
	112			-0.146		112	0.1263				112			-0.0498			112		-0.04449
	113			-0.1471		113	0.1262				113			-0.05003			113		-0.04489
	114			-0.1485		114	0.126				114			-0.05018			114		-0.04575
	115			-0.1492		115	0.1259				115			-0.05046			115		-0.04598
	116			-0.1494		116	0.1254				116			-0.05195			116		-0.04616
	117			-0.1515		117	0.1244				117			-0.05273			117		-0.04711
	118			-0.1536		118	0.1237				118			-0.05299			118		-0.04719
	119			-0.1547		119	0.1213				119			-0.05306			119		-0.04755
	120			-0.1581		120	0.1212				120			-0.05317			120		-0.04817
	121			-0.1598		121	0.1209				121			-0.0534			121		-0.04832
	122			-0.1601		122	0.1198				122			-0.05391			122		-0.04856
	123			-0.1613		123	0.1193				123			-0.054			123		-0.04857
	124			-0.1614		124	0.1191				124			-0.05402			124		-0.04888
	125			-0.1618		125	0.1181				125			-0.0554			125		-0.04906
	126			-0.1624		126		0.1166			126			-0.05568			126		-0.04953
	127			-0.1627		127		0.1117			127			-0.05862			127		-0.05014
	128			-0.1653		128		0.1115			128			-0.05886			128		-0.05026
	129			-0.1666		129		0.1102			129			-0.06104			129		-0.05202
	130			-0.1674		130		0.1099			130			-0.06106			130		-0.05207
	131			-0.1675		131		0.1097			131			-0.06146			131		-0.05235
	132			-0.1682		132		0.1094			132			-0.0618			132		-0.05462
	133			-0.1696		133		0.1089			133			-0.06247			133		-0.05486
	134			-0.1704		134		0.1088			134			-0.06253			134		-0.0588
	135			-0.1707		135		0.1088			135			-0.06417			135		-0.05886
	136			-0.1714		136		0.108			136			-0.06448			136		-0.05907
	137			-0.1717		137		0.1043			137			-0.06647			137		-0.05921
	138			-0.1722		138		0.1041			138			-0.0674			138		-0.05952
	139			-0.173		139		0.1031			139			-0.06775			139		-0.06025
	140			-0.1733		140		0.1023			140			-0.06985			140		-0.06095
	141			-0.1736		141		0.0989			141			-0.07069			141		-0.06234
	142			-0.1744		142		0.09802			142			-0.0733			142		-0.0625
	143			-0.1767		143		0.09722			143			-0.07342			143		-0.06263
	144			-0.1775		144		0.09718			144			-0.07529			144		-0.06286
	145			-0.178		145		0.09621			145			-0.07564			145		-0.06318
	146			-0.1801		146		0.09407			146			-0.07581			146		-0.06459
	147			-0.1815		147		0.09237			147			-0.07619			147		-0.06617
	148			-0.1822		148		0.09206			148			-0.07638			148		-0.06641
	149			-0.1836		149		0.09151			149			-0.07639			149		-0.06724
	150			-0.1863		150		0.0907			150			-0.07642			150		-0.06766
	151			-0.1863		151		0.08902			151			-0.07712			151		-0.0682
	152			-0.1864		152		0.08874			152			-0.07916			152		-0.0684
	153			-0.1873		153		0.08751			153			-0.0796			153		-0.06899
	154			-0.1873		154		0.08572			154			-0.08051			154		-0.06989
	155			-0.1904		155		0.0851			155			-0.08154			155		-0.07023
	156			-0.1913		156		0.08293			156			-0.08211			156		-0.07064
	157			-0.1921		157		0.08225			157			-0.08212			157		-0.07067
	158			-0.1928		158		0.0813			158			-0.08235			158		-0.07281
	159			-0.1929		159		0.07833			159			-0.08388			159		-0.07287
	160			-0.1974		160		0.07737			160			-0.08491			160		-0.07372
	161			-0.1976		161		0.07584			161			-0.08594			161		-0.07405
	162			-0.1984		162		0.07579			162			-0.08618			162		-0.07476
	163			-0.1987		163		0.07544			163			-0.08705			163		-0.07593
	164			-0.1987		164		0.07478			164			-0.09066			164		-0.07637
	165			-0.2005		165		0.07219			165			-0.09692			165		-0.07668
	166			-0.2014		166		0.07131			166			-0.09727			166		-0.0774
	167			-0.2015		167		0.06981			167			-0.09834			167		-0.07765
	168			-0.2035		168		0.06925			168			-0.09855			168		-0.0778
	169			-0.2038		169		0.06863			169			-0.1005			169		-0.078
	170			-0.207		170		0.06828			170			-0.1027			170		-0.07888
	171			-0.2075		171		0.06728			171			-0.1029			171		-0.07997
	172			-0.2097		172		0.06421			172			-0.1038			172		-0.0817
	173			-0.2101		173		0.06344			173			-0.1049			173		-0.0822
	174			-0.2107		174		0.06336			174			-0.105			174		-0.08306
	175			-0.2125		175		0.06321			175			-0.1062			175		-0.08322
	176			-0.2142		176		0.06174			176			-0.1067			176		-0.08354
	177			-0.2162		177		0.05939			177			-0.1068			177		-0.08407
	178			-0.219		178		0.059			178			-0.1073			178		-0.08498
	179			-0.2197		179		0.05403			179			-0.1099			179		-0.08508
	180			-0.2205		180		0.05294			180			-0.11			180		-0.08551
	181			-0.2209		181		0.05276			181			-0.1129			181		-0.08689
	182			-0.221		182		0.05221			182			-0.1132			182		-0.08756
	183			-0.2228		183		0.04632			183			-0.1159			183		-0.08779
	184			-0.227		184		0.04596			184			-0.1161			184		-0.08795
	185			-0.2279		185		0.04495			185			-0.1168			185		-0.0883
	186			-0.2286		186		0.0422			186			-0.1169			186		-0.09042
	187			-0.2309		187		0.04186			187				-0.1193		187		-0.09173
	188			-0.231		188		0.0418			188				-0.1199		188		-0.09199
	189			-0.2322		189		0.04146			189				-0.1201		189		-0.09243
	190			-0.233		190		0.04079			190				-0.1211		190		-0.09257
	191			-0.2363		191		0.03921			191				-0.1219		191		-0.0929
	192			-0.2363		192		0.03487			192				-0.1226		192		-0.09306
	193			-0.2366		193		0.03203			193				-0.1232		193		-0.09321
	194			-0.2405		194		0.02937			194				-0.1236		194		-0.09336
	195			-0.2414		195		0.02744			195				-0.1254		195		-0.09375
	196			-0.2425		196		0.02674			196				-0.1256		196		-0.094
	197			-0.2441		197		0.02672			197				-0.1257		197		-0.09516
	198			-0.2451		198		0.02595			198				-0.127		198		-0.09546
	199			-0.2458		199		0.02408			199				-0.127		199		-0.09575
	200			-0.2493		200		0.02271			200				-0.1315		200		-0.09588
	201			-0.2502		201		0.02069			201				-0.1353		201		-0.09713
	202			-0.2601		202		0.01769			202				-0.1359		202		-0.09729
	203			-0.261		203		0.01538			203				-0.137		203		-0.09796
	204			-0.2629		204		0.01392			204				-0.1386		204		-0.09886
	205			-0.2641		205		0.0131			205				-0.1401		205		-0.09898
	206			-0.2642		206		0.01257			206				-0.1406		206		-0.1001
	207			-0.2647		207		0.01244			207				-0.1413		207		-0.1009
	208			-0.2696		208		0.008534			208				-0.1436		208		-0.1045
	209			-0.2702		209		0.006494			209				-0.1444		209		-0.1053
	210			-0.2723		210		0.006451			210				-0.1473		210		-0.1056
	211			-0.2731		211		0.002952			211				-0.1495		211		-0.1061
	212			-0.2737		212		0.002883			212				-0.1541		212		-0.1075
	213			-0.2742		213			-0.00172		213				-0.1572		213		-0.1081
	214			-0.2759		214			-0.00275		214				-0.1581		214		-0.111
	215			-0.2764		215			-0.00317		215				-0.1594		215		-0.1125
	216			-0.2776		216			-0.00638		216				-0.1608		216		-0.1132
	217			-0.2791		217			-0.01017		217				-0.1618		217		-0.1141
	218			-0.2799		218			-0.0111		218				-0.1626		218			-0.1223
	219			-0.2804		219			-0.01559		219				-0.1632		219			-0.1258
	220			-0.2822		220			-0.01728		220				-0.1653		220			-0.1263
	221			-0.2829		221			-0.01918		221				-0.1656		221			-0.1271
	222			-0.2839		222			-0.02083		222				-0.166		222			-0.1274
	223			-0.2851		223			-0.02227		223				-0.1691		223			-0.1274
	224			-0.2864		224			-0.02876		224				-0.1691		224			-0.1274
	225			-0.2868		225			-0.03437		225				-0.1707		225			-0.1279
	226			-0.2883		226			-0.03507		226				-0.1736		226			-0.1285
	227			-0.2898		227			-0.03521		227				-0.1744		227			-0.1307
	228			-0.2904		228			-0.03687		228				-0.1795		228			-0.1308
	229			-0.2909		229			-0.03869		229				-0.1815		229			-0.1349
	230			-0.295		230			-0.0419		230				-0.1825		230			-0.1351
	231			-0.2974		231			-0.04504		231				-0.1864		231			-0.1362
	232			-0.2975		232			-0.04895		232				-0.1893		232			-0.1367
	233			-0.3016		233			-0.05172		233				-0.1896		233			-0.1386
	234			-0.3029		234			-0.06016		234				-0.1968		234			-0.1439
	235			-0.3056		235			-0.06717		235				-0.2008		235			-0.1453
	236			-0.315		236			-0.07654		236				-0.2125		236			-0.1501
	237			-0.3331		237			-0.1154		237				-0.2142		237			-0.1538
	238			-0.3411							238				-0.2202		238			-0.168
	239			-0.3711							239				-0.2363		239			-0.1685
											240				-0.2536		240			-0.177
											241				-0.2662		241			-0.18
											242				-0.2742		242			-0.1865
																	243			-0.1874
																	244			-0.2097
																	245			-0.2404

## Sheet: Figure 1e
Figure 1e	Rac1b PSI in CMS subtypes
	CMS1 vs all			CMS2 vs all			CMS3 vs all			CMS4 vs all
	CMS2/3/4	CMS1		CMS1/3/4	CMS2		CMS1/2/4	CMS3		CMS1/2/3	CMS4
	0.1306	0.0324		0.1306	0.3148		0.1306	0.1687		0.0324	0.1306
	0.1781	0.1224		0.0324	0.2463		0.0324	0.372		0.1224	0.1781
	0.2034	0.1104		0.1781	0.2711		0.1781	0.2978		0.3148	0.2034
	0.3148	0.0518		0.2034	0.0745		0.2034	0.3625		0.2463	0.2815
	0.2463	0.1623		0.1224	0.2865		0.1224	0.2558		0.2711	0.0289
	0.2815	0.2691		0.2815	0.4786		0.3148	0.1568		0.1104	0.1379
	0.0289	0.109		0.0289	0.2065		0.2463	0.0508		0.0745	0.1541
	0.2711	0.0991		0.1379	0.1842		0.2815	0.4319		0.2865	0.2152
	0.1379	0.0871		0.1541	0.3039		0.0289	0.2549		0.4786	0.1184
	0.1541	0.1529		0.2152	0.1538		0.2711	0.2802		0.0518	0.129
	0.2152	0.0944		0.1184	0.2026		0.1379	0.2373		0.2065	0.3037
	0.1184	0.1117		0.1104	0.1927		0.1541	0.155		0.1623	0.1417
	0.129	0.118		0.129	0.2197		0.2152	0.2255		0.1842	0.3808
	0.3037	0.1529		0.3037	0.3253		0.1184	0.0481		0.3039	0.1847
	0.0745	0.2684		0.0518	0.3382		0.1104	0.2297		0.1538	0.2134
	0.2865	0.3156		0.1417	0.2456		0.129	0.1548		0.2026	0.0987
	0.4786	0.1355		0.1623	0.2503		0.3037	0.2079		0.1687	0.1248
	0.2065	0.0616		0.1687	0.2356		0.0745	0.2039		0.1927	0.1627
	0.1417	0.124		0.3808	0.2207		0.2865	0.2194		0.2197	0.1107
	0.1842	0.1021		0.1847	0.3114		0.4786	0.1356		0.3253	0.1357
	0.3039	0.1563		0.2691	0.3585		0.0518	0.1208		0.2691	0.3756
	0.1538	0.1501		0.2134	0.1033		0.2065	0.314		0.109	0.1143
	0.2026	0.2584		0.109	0.3075		0.1417	0.2557		0.3382	0.2276
	0.1687	0.1095		0.0987	0.2103		0.1623	0.233		0.2456	0.1845
	0.3808	0.1148		0.1248	0.2978		0.1842	0.1121		0.0991	0.239
	0.1927	0.1172		0.1627	0.1514		0.3039	0.3216		0.2503	0.1604
	0.2197	0.0657		0.1107	0.2056		0.1538	0.1914		0.2356	0.2275
	0.1847	0.0597		0.1357	0.2188		0.2026	0.1346		0.372	0.2663
	0.3253	0.1411		0.3756	0.3177		0.3808	0.1675		0.2207	0.2969
	0.2134	0.0972		0.1143	0.2872		0.1927	0.2203		0.3114	0.1846
	0.0987	0.0853		0.0991	0.2493		0.2197	0.1204		0.0871	0.2104
	0.1248	0.1353		0.372	0.2693		0.1847	0.1964		0.3585	0.3191
	0.1627	0.1216		0.2276	0.2047		0.3253	0.2111		0.1529	0.201
	0.1107	0.0915		0.0871	0.2014		0.2691	0.2123		0.1033	0.175
	0.3382	0.1618		0.1529	0.1983		0.2134	0.1367		0.3075	0.3602
	0.1357	0.1141		0.1845	0.1877		0.109	0.1488		0.2978	0.2496
	0.3756	0.2242		0.2978	0.1325		0.0987	0.0822		0.2103	0.211
	0.2456	0.1392		0.0944	0.1476		0.1248	0.3555		0.0944	0.2912
	0.1143	0.2375		0.239	0.1765		0.1627	0.3286		0.2978	0.1262
	0.2503	0.1976		0.1604	0.2637		0.1107	0.1643		0.1514	0.1635
	0.2356	0.2054		0.1117	0.1943		0.3382	0.2042		0.2056	0.3103
	0.372	0.2339		0.118	0.2449		0.1357	0.179		0.2188	0.1843
	0.2207	0.1567		0.1529	0.5115		0.3756	0.1276		0.3177	0.2569
	0.3114	0.1838		0.3625	0.3219		0.2456	0.3248		0.2872	0.11
	0.2276	0.1211		0.2558	0.2581		0.1143	0.2468		0.1117	0.3699
	0.3585	0.1075		0.1568	0.168		0.0991	0.2167		0.2493	0.2145
	0.1033	0.1501		0.0508	0.1785		0.2503	0.1562		0.2693	0.2942
	0.1845	0.0441		0.2684	0.2649		0.2356	0.167		0.118	0.176
	0.3075	0.1865		0.3156	0.2163		0.2207	0.0773		0.1529	0.1904
	0.2978	0.1479		0.4319	0.3296		0.3114	0.2581		0.3625	0.0999
	0.2103	0.0487		0.2275	0.1979		0.2276	0.2254		0.2558	0.4122
	0.239	0.1817		0.1355	0.2498		0.0871	0.28		0.2047	0.1928
	0.2978	0.1188		0.0616	0.243		0.3585	0.1047		0.2014	0.159
	0.1514	0.089		0.124	0.1697		0.1529	0.1182		0.1568	0.2658
	0.2056	0.2028		0.1021	0.2028		0.1033			0.1983	0.0841
	0.1604	0.299		0.2663	0.1021		0.1845			0.1877	0.3009
	0.2188	0.0778		0.2969	0.1422		0.3075			0.0508	0.2299
	0.3177	0.1238		0.1563	0.1456		0.2103			0.2684	0.2139
	0.2872	0.1277		0.2549	0.121		0.0944			0.1325	0.1987
	0.2493	0.2061		0.1501	0.1497		0.239			0.3156	0.2236
	0.2693	0.0991		0.1846	0.4496		0.2978			0.1476	0.3114
	0.3625	0.1192		0.2584	0.2658		0.1514			0.1765	0.3807
	0.2558	0.2493		0.2802	0.1223		0.2056			0.2637	0.1828
	0.2047	0.2096		0.2104	0.2061		0.1604			0.4319	0.2022
	0.2014	0.2391		0.2373	0.2564		0.2188			0.1943	0.2559
	0.1568	0.1428		0.3191	0.2161		0.3177			0.2449	0.2186
	0.1983	0.0892		0.155	0.0927		0.2872			0.5115	0.2757
	0.1877	0.2704		0.1095	0.1026		0.1117			0.3219	0.2925
	0.0508	0.0289		0.201	0.3002		0.2493			0.1355	0.1754
	0.1325	0.1661		0.175	0.1722		0.2693			0.2581	0.163
	0.1476	0.0905		0.3602	0.1289		0.118			0.0616	0.2712
	0.1765			0.2496	0.1955		0.1529			0.124	0.1794
	0.2637			0.1148	0.1519		0.2047			0.1021	0.1925
	0.4319			0.1172	0.1759		0.2014			0.1563	0.4305
	0.2275			0.2255	0.3053		0.1983			0.2549	0.1972
	0.1943			0.0657	0.1922		0.1877			0.168	0.4573
	0.2449			0.0597	0.0981		0.2684			0.1501	0.2322
	0.5115			0.211	0.5584		0.1325			0.1785	0.3545
	0.3219			0.1411	0.1867		0.3156			0.2649	0.4525
	0.2581			0.0972	0.2107		0.1476			0.2584	0.2888
	0.2663			0.0853	0.4314		0.1765			0.2163	0.3381
	0.2969			0.1353	0.1789		0.2637			0.3296	0.1957
	0.2549			0.2912	0.2518		0.2275			0.2802	0.2377
	0.168			0.1216	0.3507		0.1943			0.2373	0.2994
	0.1785			0.0481	0.2002		0.2449			0.1979	0.256
	0.1846			0.1262	0.391		0.5115			0.2498	0.2507
	0.2649			0.1635	0.3231		0.3219			0.243	0.1501
	0.2163			0.0915	0.0936		0.1355			0.155	0.159
	0.3296			0.2297	0.3528		0.2581			0.1095	0.0985
	0.2802			0.3103	0.2528		0.0616			0.1697	0.1623
	0.2104			0.1843	0.2564		0.124			0.1148	0.1814
	0.2373			0.2569	0.1924		0.1021			0.1172	0.1001
	0.1979			0.1618	0.2147		0.2663			0.2255	0.4077
	0.2498			0.1141	0.2417		0.2969			0.0657	0.2971
	0.243			0.2242	0.1971		0.1563			0.0597	0.1916
	0.3191			0.1548	0.1149		0.168			0.2028	0.2039
	0.155			0.1392	0.2229		0.1501			0.1021	0.2358
	0.201			0.2079	0.0981		0.1785			0.1411	0.3478
	0.175			0.2039	0.3447		0.1846			0.1422	0.3826
	0.3602			0.2194	0.1307		0.2649			0.1456	0.138
	0.2496			0.2375	0.1557		0.2584			0.121
	0.1697			0.1356	0.1449		0.2163			0.1497
	0.2255			0.1976	0.4503		0.3296			0.4496
	0.211			0.2054	0.3103		0.2104			0.2658
	0.2028			0.2339	0.2157		0.1979			0.1223
	0.1021			0.11	0.3249		0.2498			0.0972
	0.1422			0.3699	0.2828		0.243			0.2061
	0.1456			0.2145	0.1895		0.3191			0.2564
	0.121			0.1567	0.3176		0.1095			0.2161
	0.1497			0.1838	0.2064		0.201			0.0927
	0.4496			0.2942	0.2166		0.175			0.0853
	0.2658			0.176	0.31		0.3602			0.1353
	0.1223			0.1211	0.0843		0.2496			0.1216
	0.2061			0.1208	0.3316		0.1697			0.0481
	0.2564			0.314	0.2026		0.1148			0.1026
	0.2161			0.1904	0.3598		0.1172			0.3002
	0.0927			0.2557	0.1122		0.0657			0.0915
	0.2912			0.0999	0.2041		0.0597			0.2297
	0.0481			0.1075	0.1722		0.211			0.1722
	0.1026			0.1501	0.2024		0.2028			0.1289
	0.1262			0.4122	0.1988		0.1021			0.1955
	0.1635			0.233	0.2427		0.1411			0.1519
	0.3002			0.0441	0.18		0.1422			0.1759
	0.2297			0.1121	0.2769		0.1456			0.3053
	0.1722			0.1928	0.1887		0.121			0.1618
	0.1289			0.1865	0.2509		0.1497			0.1141
	0.1955			0.159	0.2603		0.4496			0.2242
	0.3103			0.3216	0.1931		0.2658			0.1922
	0.1843			0.2658	0.3487		0.1223			0.0981
	0.1519			0.1914	0.2837		0.0972			0.1548
	0.1759			0.1346	0.1467		0.2061			0.5584
	0.3053			0.0841	0.2246		0.2564			0.1392
	0.2569			0.1479	0.2634		0.2161			0.2079
	0.1922			0.3009	0.2796		0.0927			0.2039
	0.0981			0.2299	0.2309		0.0853			0.1867
	0.1548			0.1675	0.123		0.1353			0.2107
	0.5584			0.0487	0.3617		0.2912			0.4314
	0.2079			0.2203	0.5405		0.1216			0.1789
	0.2039			0.1817	0.28		0.1026			0.2518
	0.1867			0.1188	0.5089		0.1262			0.2194
	0.2107			0.089	0.2271		0.1635			0.2375
	0.4314			0.1204	0.4215		0.3002			0.3507
	0.1789			0.2139	0.3114		0.0915			0.1356
	0.2518			0.1964	0.2378		0.1722			0.2002
	0.2194			0.2028	0.2617		0.1289			0.1976
	0.3507			0.2111			0.1955			0.391
	0.1356			0.1987			0.3103			0.2054
	0.2002			0.2236			0.1843			0.3231
	0.391			0.3114			0.1519			0.2339
	0.3231			0.3807			0.1759			0.0936
	0.11			0.1828			0.3053			0.3528
	0.3699			0.2022			0.2569			0.2528
	0.0936			0.299			0.1618			0.1567
	0.2145			0.2559			0.1141			0.2564
	0.3528			0.2186			0.2242			0.1838
	0.2528			0.2757			0.1922			0.1924
	0.2564			0.2925			0.0981			0.1211
	0.2942			0.1754			0.5584			0.1208
	0.1924			0.163			0.1392			0.314
	0.176			0.0778			0.1867			0.2557
	0.1208			0.1238			0.2107			0.1075
	0.314			0.1277			0.4314			0.1501
	0.1904			0.2712			0.1789			0.2147
	0.2557			0.2123			0.2518			0.233
	0.0999			0.1794			0.2375			0.0441
	0.2147			0.1925			0.3507			0.1121
	0.4122			0.4305			0.2002			0.1865
	0.233			0.1367			0.1976			0.2417
	0.1121			0.1972			0.391			0.3216
	0.1928			0.4573			0.2054			0.1971
	0.2417			0.1488			0.3231			0.1914
	0.159			0.2061			0.2339			0.1149
	0.3216			0.2322			0.11			0.1346
	0.2658			0.3545			0.3699			0.2229
	0.1971			0.0822			0.0936			0.0981
	0.1914			0.4525			0.2145			0.3447
	0.1149			0.2888			0.3528			0.1479
	0.1346			0.3381			0.2528			0.1675
	0.2229			0.0991			0.1567			0.0487
	0.0981			0.1192			0.2564			0.2203
	0.3447			0.1957			0.1838			0.1307
	0.0841			0.2493			0.2942			0.1817
	0.3009			0.2096			0.1924			0.1557
	0.2299			0.3555			0.176			0.1449
	0.1675			0.3286			0.1211			0.1188
	0.2203			0.1643			0.1904			0.089
	0.1307			0.2042			0.0999			0.1204
	0.1557			0.2391			0.1075			0.1964
	0.1449			0.1428			0.1501			0.2028
	0.1204			0.179			0.2147			0.2111
	0.2139			0.1276			0.4122			0.4503
	0.1964			0.3248			0.0441			0.3103
	0.2111			0.2468			0.1928			0.2157
	0.4503			0.2377			0.1865			0.299
	0.1987			0.2994			0.2417			0.3249
	0.3103			0.256			0.159			0.2828
	0.2157			0.2507			0.2658			0.1895
	0.2236			0.1501			0.1971			0.3176
	0.3114			0.0892			0.1149			0.2064
	0.3807			0.159			0.2229			0.2166
	0.1828			0.0985			0.0981			0.31
	0.2022			0.1623			0.3447			0.0778
	0.3249			0.2167			0.0841			0.0843
	0.2559			0.1814			0.1479			0.1238
	0.2828			0.1001			0.3009			0.1277
	0.1895			0.4077			0.2299			0.3316
	0.2186			0.1562			0.0487			0.2026
	0.3176			0.2971			0.1307			0.3598
	0.2064			0.2704			0.1817			0.2123
	0.2757			0.1916			0.1557			0.1122
	0.2166			0.167			0.1449			0.2041
	0.2925			0.0773			0.1188			0.1367
	0.1754			0.2039			0.089			0.1722
	0.163			0.2358			0.2139			0.2024
	0.31			0.3478			0.2028			0.1988
	0.0843			0.2581			0.4503			0.2427
	0.3316			0.2254			0.1987			0.1488
	0.2026			0.28			0.3103			0.2061
	0.3598			0.0289			0.2157			0.0822
	0.2712			0.1661			0.2236			0.0991
	0.2123			0.3826			0.3114			0.1192
	0.1122			0.0905			0.3807			0.2493
	0.1794			0.138			0.1828			0.2096
	0.2041			0.1047			0.2022			0.18
	0.1925			0.1182			0.299			0.2769
	0.4305						0.3249			0.1887
	0.1367						0.2559			0.2509
	0.1722						0.2828			0.3555
	0.2024						0.1895			0.3286
	0.1972						0.2186			0.2603
	0.4573						0.3176			0.1931
	0.1988						0.2064			0.1643
	0.2427						0.2757			0.2042
	0.1488						0.2166			0.3487
	0.2322						0.2925			0.2391
	0.3545						0.1754			0.1428
	0.0822						0.163			0.179
	0.4525						0.31			0.2837
	0.2888						0.0778			0.1276
	0.3381						0.0843			0.3248
	0.1957						0.1238			0.1467
	0.18						0.1277			0.2468
	0.2769						0.3316			0.0892
	0.1887						0.2026			0.2167
	0.2509						0.3598			0.2246
	0.3555						0.2712			0.2634
	0.3286						0.1122			0.1562
	0.2603						0.1794			0.2796
	0.1931						0.2041			0.2309
	0.1643						0.1925			0.123
	0.2042						0.4305			0.3617
	0.3487						0.1722			0.2704
	0.179						0.2024			0.5405
	0.2837						0.1972			0.167
	0.1276						0.4573			0.28
	0.3248						0.1988			0.5089
	0.1467						0.2427			0.0773
	0.2468						0.2061			0.2271
	0.2377						0.2322			0.4215
	0.2994						0.3545			0.2581
	0.256						0.4525			0.2254
	0.2507						0.2888			0.28
	0.1501						0.3381			0.0289
	0.159						0.0991			0.1661
	0.0985						0.1192			0.3114
	0.1623						0.1957			0.0905
	0.2167						0.2493			0.2378
	0.1814						0.2096			0.2617
	0.2246						0.18			0.1047
	0.1001						0.2769			0.1182
	0.2634						0.1887
	0.4077						0.2509
	0.1562						0.2603
	0.2796						0.1931
	0.2309						0.3487
	0.123						0.2391
	0.2971						0.1428
	0.3617						0.2837
	0.1916						0.1467
	0.5405						0.2377
	0.167						0.2994
	0.28						0.256
	0.5089						0.2507
	0.0773						0.1501
	0.2039						0.0892
	0.2358						0.159
	0.3478						0.0985
	0.2271						0.1623
	0.4215						0.1814
	0.2581						0.2246
	0.2254						0.1001
	0.28						0.2634
	0.3114						0.4077
	0.3826						0.2796
	0.2378						0.2309
	0.138						0.123
	0.2617						0.2971
	0.1047						0.3617
	0.1182						0.2704
							0.1916
							0.5405
							0.28
							0.5089
							0.2039
							0.2358
							0.3478
							0.2271
							0.4215
							0.0289
							0.1661
							0.3114
							0.3826
							0.0905
							0.2378
							0.138
							0.2617

## Sheet: Figure 1f
Figure 1f	Wnt target gene expression in Rac1b high vs low tumours
	Axin2			Lgr5
	RAC1B low	RAC1B high		RAC1B low	RAC1B high
	629	9508.58		1267.88	2028.99
	5826	2005.81		2461.98	3946.98
	940	14649.9		1195	20136.9
	636	438		814	702
	489	12490.1		863	1550.95
	3170	12863.5		748	12803.8
	6011	17163		261	19423.9
	798	7684.66		805.99	5024.91
	933.81	8985		1033.98	8330.98
	15833.6	11784.4		1568.94	1626
	2707	2530		1889	12764.9
	11338.7	24505.3		2992.85	1727.96
	713	3418		151	1933
	3117.07	4582		2953.97	6612.95
	4751.54	12524		12504.8	8826.89
	15716.1	22560.3		2022.99	5463.53
	4710.24	9502.92		1475.99	575.99
	12463	13515.9		1441	4933.96
	546	10913.7		1033	2255.94
	1980	7210.67		986	1045.98
	15329.1	9909		1863.81	1494.98
	349	15594.8		10	11312
		7544.2			3231.97
		45269.6			10867.8
		2974			1418.92
		12951			2888.86
		20343.5			3057.99
		5434.43			7536.91
		11794.2			38
		14776.7			21684.9
		13836.8			18102.8
		24187.7			2365.93
		4007.74			3551.95
		12314.7			2011.95
		4346			3895.99
		15973.6			7431.93
		9883			5548.98
		12459			7812.97
		3803.97			5356.94
		7237.63			7871.87
		11089.9			6923.51
		9188.03			3574.96
		7680.79			138
		931			89
		11723			6846.93
		10095			733
		18302.9			737.98
		6715			8819.91
		2507			1826
		10129.5			9208.93
		12990.5			10257.9
		9237.99			2699.98
		7676.45			9132.54
		15455			4825.91
		5797.52			11403.9
		14708			14212.9
		6953			8406.88
		10119.8			10438
		9864			9074.93
		27969.7			830.98

## Sheet: Figure 1g
Figure 1g	Survival in CMS2 Rac1b high patients
	Disease free (months)	CMS4	CMS2 RAC1Blow/int	CMS2 RAC1Bhigh
	39.91	1
	40.05	1
	43.4	0
	37.78	1
	12.52	1
	32.06	1
	31.14	1
	34.63	0
	33.31	0
	36.5	0
	32.42	0
	21.12	1
	21.48	1
	21.75	0
	23.85	0
	19.65	0
	20.27	0
	14.42	1
	8.44	1
	55.12	1
	9.63	0
	1.02	0
	24.01	0
	0	0
	28.98	0
	0	0
	25.03	1
	0	0
	15.93	0
	31.04	0
	17.02	0
	12.94	1
	29.96	0
	0	0
	34	0
	27	0
	15.01	0
	6.01	1
	30.98	0
	15.37	1
	10.68	1
	6.11	1
	0.2	0
	109.2	0
	9.99	1
	12.75	0
	11.63	1
	147.9	0
	2	0
	26.02	0
	29.04	0
	22.01	0
	22.96	0
	30.06	0
	32	0
	15.01	0
	11.99	0
	16.03	0
	14.98	0
	12.98	0
	13.01	0
	10.05	0
	33.08	1
	55.88	0
	12.68	1
	43.23	0
	16.2	1
	15.57	0
	7.52	0
	10.12	0
	14.29	0
	9.03	0
	13.4	0
	10.28	1
	9.46	1
	35.71	0
	35.71	0
	47.83	0
	1.54	0
	34.4	0
	43	0
	47.37	0
	78.65	1
	63.57	0
	39.39	0
	19.88	1
	32.95	1
	9.07	1
	25.99			1
	28.65			1
	54.99			0
	29.17			0
	25			0
	13.04			0
	19.45			1
	11.27			1
	9.56			1
	0			1
	26.97			1
	21.29			1
	33.02			1
	12.19			0
	35.12			1
	11.07			0
	24.67			0
	1.02			1
	24.51			0
	84.99			0
	25.99			0
	14.03			0
	0.92			0
	62.91			0
	8.02			0
	15.01			0
				0
	30.98			0
	29.14			0
	41.98			0
	12.98		0
	30.42		0
	139.06		0
	15.01		0
	44.65		0
	119.61		0
	9.86		1
	47.01		0
	4.01		1
	34.03		0
	36.93		0
	15.01		0
	0.53		0
	5.06		1
	0		0
	27		0
	14.49		0
	16.43		0
	10.05		1
	130.55		0
	1.02		0
	0.99		0
	20.99		0
	35.09		0
	0		0
	31.04		0
	17.12		0
	18.17		0
	37.02		0
	16.98		1
	61.86		0
	33.64		0
	12.58		0
	57.98		0
	20.6		0
	28.98		0
	21.98		0
	17.02		0
	19.05		0
	13.01		0
	106.67		0
	36.01		0
	21.71		1
	29.01		0
	23.98		0
	34		0
	13.93		0
	56.04		0
	20.96		0
	24.11		0
	11.07		0
	25.46		0
	19.97		0
	40.93		0
	4.04		1
	78.02		0
	32.03		0
	15.01		0
	18.99		0
	22.54		1
	1.02		0
	15.01		0
	6.04		0
	31.87		1
	11.37		0
	17.97		0
	46.98		0
	11.99		0
	14.98		0
	18.23		0
	18.04		0
	25		0
	21.98		0
	27.07		0
	32		0
	19.05		0
	39.95		1
	15.9		1
	36.01		0
	0		0
	21.98		0
	21.98		0
	8.34		0
	25.99		0
	16.06		0
	12.45		0
	23.72		1
	9.07		0
	38.01		0
	34		0
	33.02		0
	12.58		0
	27.4		0
	11.01		0
	32.88		0

## Sheet: Figure 2b
Figure 2b	Rac1b qRTPCR
	Villus	Fraction 1	Fraction 2	Fraction 3
	0.000203	0.000344	0.000517	0.000637
	0.000161	0.000423	0.000649	0.000626
	0.000193	0.000329	0.000407	0.000541

## Sheet: Figure 2c
Figure 2c	Rac1b qRTPCR
	Lgr5-GFP+	Lgr5-GFP-
	0.00222993	0.000610478
	0.00140787	5.52227e-05
	0.0027256	0.000129979

## Sheet: Figure 2e
Figure 2e	Rac1b basescope
		Villus			Crypt
	WT	27.4876	11.0582	15.7978	90.8265	100.247	83.1947
	Apc hom	215.067	175.631	230.769	263.549	276.104	246.925

[truncated: 62 more sheets: Figure 2f, Figure 3b, Figure 3e, Figure 3g, Figure 3h, Figure 4d, Figure 5d, Figure 5e, Figure 6b, Figure 6c, Figure 6e, Figure 7b, Figure 7d, Figure 7e, Figure 7f, Figure S1a, Figure S1b, Figure S1c, Figure S1d, Figure S1f …]
